# Supplementary material for: Systematic Pharmacology and GEO Database Mining Revealed the Therapeutic Mechanism of Xuefu Zhuyu Decoration for Atherosclerosis Cardiovascular Disease
Source: Front Cardiovasc Med. 2020 Dec 3;7:592201. doi: 10.3389/fcvm.2020.592201 (PMC7793929; doi:10.3389/fcvm.2020.592201)
Supplement: Supplementary file 1 [file Table_1.XLSX]

## Sheet: Table S1
Table S1. Effective components of XFZYD and Targets
Herb_name	Mol ID	Molecule Name	Gene name	Uniprot ID	Protein names
Licorice	MOL004328	naringenin	ABAT	P80404	4-aminobutyrate aminotransferase, mitochondrial
Fructus Aurantii	MOL004328	naringenin	ABAT	P80405	5-aminobutyrate aminotransferase, mitochondrial
Licorice	MOL004328	naringenin	ABCC1	P33527	Multidrug resistance-associated protein 1 (ATP-binding cassette sub-family C member 1) (Leukotriene C(4) transporter) (LTC4 transporter)
Fructus Aurantii	MOL004328	naringenin	ABCC1	P33527	Multidrug resistance-associated protein 1 (ATP-binding cassette sub-family C member 1) (Leukotriene C(4) transporter) (LTC5 transporter)
Bupleunum	MOL000098	quercetin	ABCG2	Q9UNQ0	Broad substrate specificity ATP-binding cassette transporter ABCG2 (EC 7.6.2.2) (ATP-binding cassette sub-family G member 2) (Breast cancer resistance protein) (CDw338) (Mitoxantrone resistance-associated protein) (Placenta-specific ATP-binding cassette transporter) (Urate exporter) (CD antigen CD338)
Licorice	MOL000098	quercetin	ABCG2	Q9UNQ0	Broad substrate specificity ATP-binding cassette transporter ABCG2 (EC 7.6.2.2) (ATP-binding cassette sub-family G member 2) (Breast cancer resistance protein) (CDw338) (Mitoxantrone resistance-associated protein) (Placenta-specific ATP-binding cassette transporter) (Urate exporter) (CD antigen CD339)
Carthamus tinctorius	MOL000098	quercetin	ABCG2	Q9UNQ0	Broad substrate specificity ATP-binding cassette transporter ABCG2 (EC 7.6.2.2) (ATP-binding cassette sub-family G member 2) (Breast cancer resistance protein) (CDw338) (Mitoxantrone resistance-associated protein) (Placenta-specific ATP-binding cassette transporter) (Urate exporter) (CD antigen CD340)
Achyranthes bidentata	MOL000098	quercetin	ABCG2	Q9UNQ0	Broad substrate specificity ATP-binding cassette transporter ABCG2 (EC 7.6.2.2) (ATP-binding cassette sub-family G member 2) (Breast cancer resistance protein) (CDw338) (Mitoxantrone resistance-associated protein) (Placenta-specific ATP-binding cassette transporter) (Urate exporter) (CD antigen CD341)
Bupleunum	MOL000098	quercetin	ACACA	Q13085	Acetyl-CoA carboxylase 1 (ACC1) (EC 6.4.1.2) (Acetyl-Coenzyme A carboxylase alpha) (ACC-alpha)
Licorice	MOL000098	quercetin	ACACA	Q13085	Acetyl-CoA carboxylase 1 (ACC1) (EC 6.4.1.2) (Acetyl-Coenzyme A carboxylase alpha) (ACC-alpha)
Carthamus tinctorius	MOL000098	quercetin	ACACA	Q13085	Acetyl-CoA carboxylase 1 (ACC1) (EC 6.4.1.2) (Acetyl-Coenzyme A carboxylase alpha) (ACC-alpha)
Achyranthes bidentata	MOL000098	quercetin	ACACA	Q13085	Acetyl-CoA carboxylase 1 (ACC1) (EC 6.4.1.2) (Acetyl-Coenzyme A carboxylase alpha) (ACC-alpha)
Bupleunum	MOL000354	isorhamnetin	ACHE	P22303	Acetylcholinesterase (AChE) (EC 3.1.1.7)
Bupleunum	MOL000422	kaempferol	ACHE	P22303	Acetylcholinesterase (AChE) (EC 3.1.1.7)
Bupleunum	MOL004598	3,5,6,7-tetramethoxy-2-(3,4,5-trimethoxyphenyl)chromone	ACHE	P22303	Acetylcholinesterase (AChE) (EC 3.1.1.7)
Bupleunum	MOL000098	quercetin	ACHE	P22303	Acetylcholinesterase (AChE) (EC 3.1.1.7)
Licorice	MOL000354	isorhamnetin	ACHE	P22303	Acetylcholinesterase (AChE) (EC 3.1.1.7)
Licorice	MOL003896	7-Methoxy-2-methyl isoflavone	ACHE	P22303	Acetylcholinesterase (AChE) (EC 3.1.1.7)
Licorice	MOL000392	formononetin	ACHE	P22303	Acetylcholinesterase (AChE) (EC 3.1.1.7)
Licorice	MOL000422	kaempferol	ACHE	P22303	Acetylcholinesterase (AChE) (EC 3.1.1.7)
Licorice	MOL004808	glyasperin B	ACHE	P22303	Acetylcholinesterase (AChE) (EC 3.1.1.7)
Licorice	MOL004824	(2S)-6-(2,4-dihydroxyphenyl)-2-(2-hydroxypropan-2-yl)-4-methoxy-2,3-dihydrofuro[3,2-g]chromen-7-one	ACHE	P22303	Acetylcholinesterase (AChE) (EC 3.1.1.7)
Licorice	MOL004827	Semilicoisoflavone B	ACHE	P22303	Acetylcholinesterase (AChE) (EC 3.1.1.7)
Licorice	MOL004856	Licoricenin A	ACHE	P22303	Acetylcholinesterase (AChE) (EC 3.1.1.7)
Licorice	MOL004884	Licoisoflavone B	ACHE	P22303	Acetylcholinesterase (AChE) (EC 3.1.1.7)
Licorice	MOL004885	licoisoflavanone	ACHE	P22303	Acetylcholinesterase (AChE) (EC 3.1.1.7)
Licorice	MOL004912	Glabrone	ACHE	P22303	Acetylcholinesterase (AChE) (EC 3.1.1.7)
Licorice	MOL004924	(-)-Medicocarpin	ACHE	P22303	Acetylcholinesterase (AChE) (EC 3.1.1.7)
Licorice	MOL004991	7-Acetoxy-2-methylisoflavone	ACHE	P22303	Acetylcholinesterase (AChE) (EC 3.1.1.7)
Licorice	MOL005003	Licoagrocarpin	ACHE	P22303	Acetylcholinesterase (AChE) (EC 3.1.1.7)
Licorice	MOL005007	Glyasperins M	ACHE	P22303	Acetylcholinesterase (AChE) (EC 3.1.1.7)
Licorice	MOL005008	Glycyrrhiza flavonol A	ACHE	P22303	Acetylcholinesterase (AChE) (EC 3.1.1.7)
Licorice	MOL000098	quercetin	ACHE	P22303	Acetylcholinesterase (AChE) (EC 3.1.1.7)
Carthamus tinctorius	MOL000422	kaempferol	ACHE	P22303	Acetylcholinesterase (AChE) (EC 3.1.1.7)
Carthamus tinctorius	MOL000098	quercetin	ACHE	P22303	Acetylcholinesterase (AChE) (EC 3.1.1.7)
Achyranthes bidentata	MOL000422	kaempferol	ACHE	P22303	Acetylcholinesterase (AChE) (EC 3.1.1.7)
Achyranthes bidentata	MOL000098	quercetin	ACHE	P22303	Acetylcholinesterase (AChE) (EC 3.1.1.7)
Bupleunum	MOL000098	quercetin	ACPP	P15309	Prostatic acid phosphatase (PAP) (EC 3.1.3.2) (5'-nucleotidase) (5'-NT) (EC 3.1.3.5) (Ecto-5'-nucleotidase) (Thiamine monophosphatase) (TMPase) [Cleaved into: PAPf39]
Licorice	MOL000098	quercetin	ACPP	P15309	Prostatic acid phosphatase (PAP) (EC 3.1.3.2) (5'-nucleotidase) (5'-NT) (EC 3.1.3.5) (Ecto-5'-nucleotidase) (Thiamine monophosphatase) (TMPase) [Cleaved into: PAPf39]
Carthamus tinctorius	MOL000098	quercetin	ACPP	P15309	Prostatic acid phosphatase (PAP) (EC 3.1.3.2) (5'-nucleotidase) (5'-NT) (EC 3.1.3.5) (Ecto-5'-nucleotidase) (Thiamine monophosphatase) (TMPase) [Cleaved into: PAPf39]
Achyranthes bidentata	MOL000098	quercetin	ACPP	P15309	Prostatic acid phosphatase (PAP) (EC 3.1.3.2) (5'-nucleotidase) (5'-NT) (EC 3.1.3.5) (Ecto-5'-nucleotidase) (Thiamine monophosphatase) (TMPase) [Cleaved into: PAPf39]
Carthamus tinctorius	MOL000006	luteolin	ADCY2	Q08462	Adenylate cyclase type 2 (EC 4.6.1.1) (ATP pyrophosphate-lyase 2) (Adenylate cyclase type II) (Adenylyl cyclase 2)
Platycodon grandiflorum	MOL000006	luteolin	ADCY2	Q08462	Adenylate cyclase type 2 (EC 4.6.1.1) (ATP pyrophosphate-lyase 2) (Adenylate cyclase type II) (Adenylyl cyclase 2)
Semen Pruni Persicae	MOL000296	hederagenin	ADH1B	P00325	All-trans-retinol dehydrogenase [NAD(+)] ADH1B (EC 1.1.1.105) (Alcohol dehydrogenase 1B) (Alcohol dehydrogenase subunit beta)
Bupleunum	MOL000449	Stigmasterol	ADH1C	P00326	Alcohol dehydrogenase 1C (EC 1.1.1.1) (Alcohol dehydrogenase subunit gamma)
Radix paeoniae rubra	MOL000449	Stigmasterol	ADH1C	P00326	Alcohol dehydrogenase 1C (EC 1.1.1.1) (Alcohol dehydrogenase subunit gamma)
Angelica sinensis	MOL000449	Stigmasterol	ADH1C	P00326	Alcohol dehydrogenase 1C (EC 1.1.1.1) (Alcohol dehydrogenase subunit gamma)
Radix rehmanniae	MOL000449	Stigmasterol	ADH1C	P00326	Alcohol dehydrogenase 1C (EC 1.1.1.1) (Alcohol dehydrogenase subunit gamma)
Carthamus tinctorius	MOL000449	Stigmasterol	ADH1C	P00326	Alcohol dehydrogenase 1C (EC 1.1.1.1) (Alcohol dehydrogenase subunit gamma)
Achyranthes bidentata	MOL000449	Stigmasterol	ADH1C	P00326	Alcohol dehydrogenase 1C (EC 1.1.1.1) (Alcohol dehydrogenase subunit gamma)
Semen Pruni Persicae	MOL001323	Sitosterol alpha1	ADH1C	P00326	Alcohol dehydrogenase 1C (EC 1.1.1.1) (Alcohol dehydrogenase subunit gamma)
Semen Pruni Persicae	MOL000296	hederagenin	ADH1C	P00326	Alcohol dehydrogenase 1C (EC 1.1.1.1) (Alcohol dehydrogenase subunit gamma)
Bupleunum	MOL000449	Stigmasterol	ADRA1A	P35348	Alpha-1A adrenergic receptor (Alpha-1A adrenoreceptor) (Alpha-1A adrenoceptor) (Alpha-1C adrenergic receptor) (Alpha-adrenergic receptor 1c)
Radix paeoniae rubra	MOL000358	beta-sitosterol	ADRA1A	P35348	Alpha-1A adrenergic receptor (Alpha-1A adrenoreceptor) (Alpha-1A adrenoceptor) (Alpha-1C adrenergic receptor) (Alpha-adrenergic receptor 1c)
Radix paeoniae rubra	MOL000449	Stigmasterol	ADRA1A	P35348	Alpha-1A adrenergic receptor (Alpha-1A adrenoreceptor) (Alpha-1A adrenoceptor) (Alpha-1C adrenergic receptor) (Alpha-adrenergic receptor 1c)
Angelica sinensis	MOL000358	beta-sitosterol	ADRA1A	P35348	Alpha-1A adrenergic receptor (Alpha-1A adrenoreceptor) (Alpha-1A adrenoceptor) (Alpha-1C adrenergic receptor) (Alpha-adrenergic receptor 1c)
Angelica sinensis	MOL000449	Stigmasterol	ADRA1A	P35348	Alpha-1A adrenergic receptor (Alpha-1A adrenoreceptor) (Alpha-1A adrenoceptor) (Alpha-1C adrenergic receptor) (Alpha-adrenergic receptor 1c)
Radix rehmanniae	MOL000449	Stigmasterol	ADRA1A	P35348	Alpha-1A adrenergic receptor (Alpha-1A adrenoreceptor) (Alpha-1A adrenoceptor) (Alpha-1C adrenergic receptor) (Alpha-adrenergic receptor 1c)
Licorice	MOL002565	Medicarpin	ADRA1A	P35348	Alpha-1A adrenergic receptor (Alpha-1A adrenoreceptor) (Alpha-1A adrenoceptor) (Alpha-1C adrenergic receptor) (Alpha-adrenergic receptor 1c)
Licorice	MOL000392	formononetin	ADRA1A	P35348	Alpha-1A adrenergic receptor (Alpha-1A adrenoreceptor) (Alpha-1A adrenoceptor) (Alpha-1C adrenergic receptor) (Alpha-adrenergic receptor 1c)
Carthamus tinctorius	MOL000358	beta-sitosterol	ADRA1A	P35348	Alpha-1A adrenergic receptor (Alpha-1A adrenoreceptor) (Alpha-1A adrenoceptor) (Alpha-1C adrenergic receptor) (Alpha-adrenergic receptor 1c)
Carthamus tinctorius	MOL000449	Stigmasterol	ADRA1A	P35348	Alpha-1A adrenergic receptor (Alpha-1A adrenoreceptor) (Alpha-1A adrenoceptor) (Alpha-1C adrenergic receptor) (Alpha-adrenergic receptor 1c)
Achyranthes bidentata	MOL000358	beta-sitosterol	ADRA1A	P35348	Alpha-1A adrenergic receptor (Alpha-1A adrenoreceptor) (Alpha-1A adrenoceptor) (Alpha-1C adrenergic receptor) (Alpha-adrenergic receptor 1c)
Achyranthes bidentata	MOL000449	Stigmasterol	ADRA1A	P35348	Alpha-1A adrenergic receptor (Alpha-1A adrenoreceptor) (Alpha-1A adrenoceptor) (Alpha-1C adrenergic receptor) (Alpha-adrenergic receptor 1c)
Semen Pruni Persicae	MOL000358	beta-sitosterol	ADRA1A	P35348	Alpha-1A adrenergic receptor (Alpha-1A adrenoreceptor) (Alpha-1A adrenoceptor) (Alpha-1C adrenergic receptor) (Alpha-adrenergic receptor 1c)
Fructus Aurantii	MOL000358	beta-sitosterol	ADRA1A	P35348	Alpha-1A adrenergic receptor (Alpha-1A adrenoreceptor) (Alpha-1A adrenoceptor) (Alpha-1C adrenergic receptor) (Alpha-adrenergic receptor 1c)
Bupleunum	MOL000449	Stigmasterol	ADRA1B	P35368	Alpha-1B adrenergic receptor (Alpha-1B adrenoreceptor) (Alpha-1B adrenoceptor)
Bupleunum	MOL000422	kaempferol	ADRA1B	P35368	Alpha-1B adrenergic receptor (Alpha-1B adrenoreceptor) (Alpha-1B adrenoceptor)
Radix paeoniae rubra	MOL000358	beta-sitosterol	ADRA1B	P35368	Alpha-1B adrenergic receptor (Alpha-1B adrenoreceptor) (Alpha-1B adrenoceptor)
Radix paeoniae rubra	MOL000449	Stigmasterol	ADRA1B	P35368	Alpha-1B adrenergic receptor (Alpha-1B adrenoreceptor) (Alpha-1B adrenoceptor)
Angelica sinensis	MOL000358	beta-sitosterol	ADRA1B	P35368	Alpha-1B adrenergic receptor (Alpha-1B adrenoreceptor) (Alpha-1B adrenoceptor)
Angelica sinensis	MOL000449	Stigmasterol	ADRA1B	P35368	Alpha-1B adrenergic receptor (Alpha-1B adrenoreceptor) (Alpha-1B adrenoceptor)
Radix rehmanniae	MOL000449	Stigmasterol	ADRA1B	P35368	Alpha-1B adrenergic receptor (Alpha-1B adrenoreceptor) (Alpha-1B adrenoceptor)
Licorice	MOL001484	Inermine	ADRA1B	P35368	Alpha-1B adrenergic receptor (Alpha-1B adrenoreceptor) (Alpha-1B adrenoceptor)
Licorice	MOL002565	Medicarpin	ADRA1B	P35368	Alpha-1B adrenergic receptor (Alpha-1B adrenoreceptor) (Alpha-1B adrenoceptor)
Licorice	MOL003896	7-Methoxy-2-methyl isoflavone	ADRA1B	P35368	Alpha-1B adrenergic receptor (Alpha-1B adrenoreceptor) (Alpha-1B adrenoceptor)
Licorice	MOL000422	kaempferol	ADRA1B	P35368	Alpha-1B adrenergic receptor (Alpha-1B adrenoreceptor) (Alpha-1B adrenoceptor)
Licorice	MOL004815	(E)-1-(2,4-dihydroxyphenyl)-3-(2,2-dimethylchromen-6-yl)prop-2-en-1-one	ADRA1B	P35368	Alpha-1B adrenergic receptor (Alpha-1B adrenoreceptor) (Alpha-1B adrenoceptor)
Licorice	MOL004835	Glypallichalcone	ADRA1B	P35368	Alpha-1B adrenergic receptor (Alpha-1B adrenoreceptor) (Alpha-1B adrenoceptor)
Licorice	MOL004857	Licoricenin B	ADRA1B	P35368	Alpha-1B adrenergic receptor (Alpha-1B adrenoreceptor) (Alpha-1B adrenoceptor)
Licorice	MOL004891	shinpterocarpin	ADRA1B	P35368	Alpha-1B adrenergic receptor (Alpha-1B adrenoreceptor) (Alpha-1B adrenoceptor)
Licorice	MOL004945	(2S)-7-hydroxy-2-(4-hydroxyphenyl)-8-(3-methylbut-2-enyl)chroman-4-one	ADRA1B	P35368	Alpha-1B adrenergic receptor (Alpha-1B adrenoreceptor) (Alpha-1B adrenoceptor)
Licorice	MOL004959	1-Methoxyphaseollidin	ADRA1B	P35368	Alpha-1B adrenergic receptor (Alpha-1B adrenoreceptor) (Alpha-1B adrenoceptor)
Licorice	MOL000497	licochalcone a	ADRA1B	P35368	Alpha-1B adrenergic receptor (Alpha-1B adrenoreceptor) (Alpha-1B adrenoceptor)
Licorice	MOL004991	7-Acetoxy-2-methylisoflavone	ADRA1B	P35368	Alpha-1B adrenergic receptor (Alpha-1B adrenoreceptor) (Alpha-1B adrenoceptor)
Licorice	MOL005003	Licoagrocarpin	ADRA1B	P35368	Alpha-1B adrenergic receptor (Alpha-1B adrenoreceptor) (Alpha-1B adrenoceptor)
Carthamus tinctorius	MOL000358	beta-sitosterol	ADRA1B	P35368	Alpha-1B adrenergic receptor (Alpha-1B adrenoreceptor) (Alpha-1B adrenoceptor)
Carthamus tinctorius	MOL000422	kaempferol	ADRA1B	P35368	Alpha-1B adrenergic receptor (Alpha-1B adrenoreceptor) (Alpha-1B adrenoceptor)
Carthamus tinctorius	MOL000449	Stigmasterol	ADRA1B	P35368	Alpha-1B adrenergic receptor (Alpha-1B adrenoreceptor) (Alpha-1B adrenoceptor)
Achyranthes bidentata	MOL000358	beta-sitosterol	ADRA1B	P35368	Alpha-1B adrenergic receptor (Alpha-1B adrenoreceptor) (Alpha-1B adrenoceptor)
Achyranthes bidentata	MOL000422	kaempferol	ADRA1B	P35368	Alpha-1B adrenergic receptor (Alpha-1B adrenoreceptor) (Alpha-1B adrenoceptor)
Achyranthes bidentata	MOL000449	Stigmasterol	ADRA1B	P35368	Alpha-1B adrenergic receptor (Alpha-1B adrenoreceptor) (Alpha-1B adrenoceptor)
Semen Pruni Persicae	MOL000296	hederagenin	ADRA1B	P35368	Alpha-1B adrenergic receptor (Alpha-1B adrenoreceptor) (Alpha-1B adrenoceptor)
Semen Pruni Persicae	MOL000358	beta-sitosterol	ADRA1B	P35368	Alpha-1B adrenergic receptor (Alpha-1B adrenoreceptor) (Alpha-1B adrenoceptor)
Fructus Aurantii	MOL000358	beta-sitosterol	ADRA1B	P35368	Alpha-1B adrenergic receptor (Alpha-1B adrenoreceptor) (Alpha-1B adrenoceptor)
Licorice	MOL001484	Inermine	ADRA1D	P25100	Alpha-1D adrenergic receptor (Alpha-1A adrenergic receptor) (Alpha-1D adrenoreceptor) (Alpha-1D adrenoceptor) (Alpha-adrenergic receptor 1a)
Licorice	MOL002565	Medicarpin	ADRA1D	P25100	Alpha-1D adrenergic receptor (Alpha-1A adrenergic receptor) (Alpha-1D adrenoreceptor) (Alpha-1D adrenoceptor) (Alpha-adrenergic receptor 1a)
Licorice	MOL003896	7-Methoxy-2-methyl isoflavone	ADRA1D	P25100	Alpha-1D adrenergic receptor (Alpha-1A adrenergic receptor) (Alpha-1D adrenoreceptor) (Alpha-1D adrenoceptor) (Alpha-adrenergic receptor 1a)
Licorice	MOL004891	shinpterocarpin	ADRA1D	P25100	Alpha-1D adrenergic receptor (Alpha-1A adrenergic receptor) (Alpha-1D adrenoreceptor) (Alpha-1D adrenoceptor) (Alpha-adrenergic receptor 1a)
Licorice	MOL004959	1-Methoxyphaseollidin	ADRA1D	P25100	Alpha-1D adrenergic receptor (Alpha-1A adrenergic receptor) (Alpha-1D adrenoreceptor) (Alpha-1D adrenoceptor) (Alpha-adrenergic receptor 1a)
Licorice	MOL004991	7-Acetoxy-2-methylisoflavone	ADRA1D	P25100	Alpha-1D adrenergic receptor (Alpha-1A adrenergic receptor) (Alpha-1D adrenoreceptor) (Alpha-1D adrenoceptor) (Alpha-adrenergic receptor 1a)
Bupleunum	MOL000449	Stigmasterol	ADRA2A	P08913	Alpha-2A adrenergic receptor (Alpha-2 adrenergic receptor subtype C10) (Alpha-2A adrenoreceptor) (Alpha-2A adrenoceptor) (Alpha-2AAR)
Radix paeoniae rubra	MOL000449	Stigmasterol	ADRA2A	P08913	Alpha-2A adrenergic receptor (Alpha-2 adrenergic receptor subtype C10) (Alpha-2A adrenoreceptor) (Alpha-2A adrenoceptor) (Alpha-2AAR)
Angelica sinensis	MOL000449	Stigmasterol	ADRA2A	P08913	Alpha-2A adrenergic receptor (Alpha-2 adrenergic receptor subtype C10) (Alpha-2A adrenoreceptor) (Alpha-2A adrenoceptor) (Alpha-2AAR)
Radix rehmanniae	MOL000449	Stigmasterol	ADRA2A	P08913	Alpha-2A adrenergic receptor (Alpha-2 adrenergic receptor subtype C10) (Alpha-2A adrenoreceptor) (Alpha-2A adrenoceptor) (Alpha-2AAR)
Carthamus tinctorius	MOL000449	Stigmasterol	ADRA2A	P08913	Alpha-2A adrenergic receptor (Alpha-2 adrenergic receptor subtype C10) (Alpha-2A adrenoreceptor) (Alpha-2A adrenoceptor) (Alpha-2AAR)
Achyranthes bidentata	MOL000449	Stigmasterol	ADRA2A	P08913	Alpha-2A adrenergic receptor (Alpha-2 adrenergic receptor subtype C10) (Alpha-2A adrenoreceptor) (Alpha-2A adrenoceptor) (Alpha-2AAR)
Bupleunum	MOL000449	Stigmasterol	ADRB1	P08588	Beta-1 adrenergic receptor (Beta-1 adrenoreceptor) (Beta-1 adrenoceptor)
Radix paeoniae rubra	MOL000449	Stigmasterol	ADRB1	P08588	Beta-1 adrenergic receptor (Beta-1 adrenoreceptor) (Beta-1 adrenoceptor)
Angelica sinensis	MOL000449	Stigmasterol	ADRB1	P08588	Beta-1 adrenergic receptor (Beta-1 adrenoreceptor) (Beta-1 adrenoceptor)
Radix rehmanniae	MOL000449	Stigmasterol	ADRB1	P08588	Beta-1 adrenergic receptor (Beta-1 adrenoreceptor) (Beta-1 adrenoceptor)
Licorice	MOL003896	7-Methoxy-2-methyl isoflavone	ADRB1	P08588	Beta-1 adrenergic receptor (Beta-1 adrenoreceptor) (Beta-1 adrenoceptor)
Carthamus tinctorius	MOL000449	Stigmasterol	ADRB1	P08588	Beta-1 adrenergic receptor (Beta-1 adrenoreceptor) (Beta-1 adrenoceptor)
Achyranthes bidentata	MOL000449	Stigmasterol	ADRB1	P08588	Beta-1 adrenergic receptor (Beta-1 adrenoreceptor) (Beta-1 adrenoceptor)
Bupleunum	MOL000449	Stigmasterol	ADRB2	P07550	Beta-2 adrenergic receptor (Beta-2 adrenoreceptor) (Beta-2 adrenoceptor)
Bupleunum	MOL013187	Cubebin	ADRB2	P07550	Beta-2 adrenergic receptor (Beta-2 adrenoreceptor) (Beta-2 adrenoceptor)
Bupleunum	MOL000098	quercetin	ADRB2	P07550	Beta-2 adrenergic receptor (Beta-2 adrenoreceptor) (Beta-2 adrenoceptor)
Radix paeoniae rubra	MOL000358	beta-sitosterol	ADRB2	P07550	Beta-2 adrenergic receptor (Beta-2 adrenoreceptor) (Beta-2 adrenoceptor)
Radix paeoniae rubra	MOL000449	Stigmasterol	ADRB2	P07550	Beta-2 adrenergic receptor (Beta-2 adrenoreceptor) (Beta-2 adrenoceptor)
Rhizoma Chuanxiong	MOL002135	Myricanone	ADRB2	P07550	Beta-2 adrenergic receptor (Beta-2 adrenoreceptor) (Beta-2 adrenoceptor)
Angelica sinensis	MOL000358	beta-sitosterol	ADRB2	P07550	Beta-2 adrenergic receptor (Beta-2 adrenoreceptor) (Beta-2 adrenoceptor)
Angelica sinensis	MOL000449	Stigmasterol	ADRB2	P07550	Beta-2 adrenergic receptor (Beta-2 adrenoreceptor) (Beta-2 adrenoceptor)
Radix rehmanniae	MOL000449	Stigmasterol	ADRB2	P07550	Beta-2 adrenergic receptor (Beta-2 adrenoreceptor) (Beta-2 adrenoceptor)
Licorice	MOL001484	Inermine	ADRB2	P07550	Beta-2 adrenergic receptor (Beta-2 adrenoreceptor) (Beta-2 adrenoceptor)
Licorice	MOL001792	DFV	ADRB2	P07550	Beta-2 adrenergic receptor (Beta-2 adrenoreceptor) (Beta-2 adrenoceptor)
Licorice	MOL002565	Medicarpin	ADRB2	P07550	Beta-2 adrenergic receptor (Beta-2 adrenoreceptor) (Beta-2 adrenoceptor)
Licorice	MOL003896	7-Methoxy-2-methyl isoflavone	ADRB2	P07550	Beta-2 adrenergic receptor (Beta-2 adrenoreceptor) (Beta-2 adrenoceptor)
Licorice	MOL000392	formononetin	ADRB2	P07550	Beta-2 adrenergic receptor (Beta-2 adrenoreceptor) (Beta-2 adrenoceptor)
Licorice	MOL000417	Calycosin	ADRB2	P07550	Beta-2 adrenergic receptor (Beta-2 adrenoreceptor) (Beta-2 adrenoceptor)
Licorice	MOL004835	Glypallichalcone	ADRB2	P07550	Beta-2 adrenergic receptor (Beta-2 adrenoreceptor) (Beta-2 adrenoceptor)
Licorice	MOL004841	Licochalcone B	ADRB2	P07550	Beta-2 adrenergic receptor (Beta-2 adrenoreceptor) (Beta-2 adrenoceptor)
Licorice	MOL004857	Licoricenin B	ADRB2	P07550	Beta-2 adrenergic receptor (Beta-2 adrenoreceptor) (Beta-2 adrenoceptor)
Licorice	MOL004866	2-(3,4-dihydroxyphenyl)-5,7-dihydroxy-6-(3-methylbut-2-enyl)chromone	ADRB2	P07550	Beta-2 adrenergic receptor (Beta-2 adrenoreceptor) (Beta-2 adrenoceptor)
Licorice	MOL004891	shinpterocarpin	ADRB2	P07550	Beta-2 adrenergic receptor (Beta-2 adrenoreceptor) (Beta-2 adrenoceptor)
Licorice	MOL004941	(2R)-7-hydroxy-2-(4-hydroxyphenyl)chroman-4-one	ADRB2	P07550	Beta-2 adrenergic receptor (Beta-2 adrenoreceptor) (Beta-2 adrenoceptor)
Licorice	MOL004945	(2S)-7-hydroxy-2-(4-hydroxyphenyl)-8-(3-methylbut-2-enyl)chroman-4-one	ADRB2	P07550	Beta-2 adrenergic receptor (Beta-2 adrenoreceptor) (Beta-2 adrenoceptor)
Licorice	MOL004957	HMO	ADRB2	P07550	Beta-2 adrenergic receptor (Beta-2 adrenoreceptor) (Beta-2 adrenoceptor)
Licorice	MOL004959	1-Methoxyphaseollidin	ADRB2	P07550	Beta-2 adrenergic receptor (Beta-2 adrenoreceptor) (Beta-2 adrenoceptor)
Licorice	MOL000497	licochalcone a	ADRB2	P07550	Beta-2 adrenergic receptor (Beta-2 adrenoreceptor) (Beta-2 adrenoceptor)
Licorice	MOL004991	7-Acetoxy-2-methylisoflavone	ADRB2	P07550	Beta-2 adrenergic receptor (Beta-2 adrenoreceptor) (Beta-2 adrenoceptor)
Licorice	MOL005003	Licoagrocarpin	ADRB2	P07550	Beta-2 adrenergic receptor (Beta-2 adrenoreceptor) (Beta-2 adrenoceptor)
Licorice	MOL000098	quercetin	ADRB2	P07550	Beta-2 adrenergic receptor (Beta-2 adrenoreceptor) (Beta-2 adrenoceptor)
Carthamus tinctorius	MOL000358	beta-sitosterol	ADRB2	P07550	Beta-2 adrenergic receptor (Beta-2 adrenoreceptor) (Beta-2 adrenoceptor)
Carthamus tinctorius	MOL000449	Stigmasterol	ADRB2	P07550	Beta-2 adrenergic receptor (Beta-2 adrenoreceptor) (Beta-2 adrenoceptor)
Carthamus tinctorius	MOL000098	quercetin	ADRB2	P07550	Beta-2 adrenergic receptor (Beta-2 adrenoreceptor) (Beta-2 adrenoceptor)
Platycodon grandiflorum	MOL001689	acacetin	ADRB2	P07550	Beta-2 adrenergic receptor (Beta-2 adrenoreceptor) (Beta-2 adrenoceptor)
Achyranthes bidentata	MOL001454	berberine	ADRB2	P07550	Beta-2 adrenergic receptor (Beta-2 adrenoreceptor) (Beta-2 adrenoceptor)
Achyranthes bidentata	MOL000173	wogonin	ADRB2	P07550	Beta-2 adrenergic receptor (Beta-2 adrenoreceptor) (Beta-2 adrenoceptor)
Achyranthes bidentata	MOL000358	beta-sitosterol	ADRB2	P07550	Beta-2 adrenergic receptor (Beta-2 adrenoreceptor) (Beta-2 adrenoceptor)
Achyranthes bidentata	MOL000449	Stigmasterol	ADRB2	P07550	Beta-2 adrenergic receptor (Beta-2 adrenoreceptor) (Beta-2 adrenoceptor)
Achyranthes bidentata	MOL000098	quercetin	ADRB2	P07550	Beta-2 adrenergic receptor (Beta-2 adrenoreceptor) (Beta-2 adrenoceptor)
Semen Pruni Persicae	MOL001358	gibberellin 7	ADRB2	P07550	Beta-2 adrenergic receptor (Beta-2 adrenoreceptor) (Beta-2 adrenoceptor)
Semen Pruni Persicae	MOL000358	beta-sitosterol	ADRB2	P07550	Beta-2 adrenergic receptor (Beta-2 adrenoreceptor) (Beta-2 adrenoceptor)
Fructus Aurantii	MOL013381	Marmin	ADRB2	P07550	Beta-2 adrenergic receptor (Beta-2 adrenoreceptor) (Beta-2 adrenoceptor)
Fructus Aurantii	MOL000358	beta-sitosterol	ADRB2	P07550	Beta-2 adrenergic receptor (Beta-2 adrenoreceptor) (Beta-2 adrenoceptor)
Bupleunum	MOL000422	kaempferol	AHR	P35869	Aryl hydrocarbon receptor (Ah receptor) (AhR) (Class E basic helix-loop-helix protein 76) (bHLHe76)
Bupleunum	MOL000098	quercetin	AHR	P35869	Aryl hydrocarbon receptor (Ah receptor) (AhR) (Class E basic helix-loop-helix protein 76) (bHLHe76)
Radix paeoniae rubra	MOL002714	baicalein	AHR	P35869	Aryl hydrocarbon receptor (Ah receptor) (AhR) (Class E basic helix-loop-helix protein 76) (bHLHe76)
Licorice	MOL000422	kaempferol	AHR	P35869	Aryl hydrocarbon receptor (Ah receptor) (AhR) (Class E basic helix-loop-helix protein 76) (bHLHe76)
Licorice	MOL000098	quercetin	AHR	P35869	Aryl hydrocarbon receptor (Ah receptor) (AhR) (Class E basic helix-loop-helix protein 76) (bHLHe76)
Carthamus tinctorius	MOL002714	baicalein	AHR	P35869	Aryl hydrocarbon receptor (Ah receptor) (AhR) (Class E basic helix-loop-helix protein 76) (bHLHe76)
Carthamus tinctorius	MOL000422	kaempferol	AHR	P35869	Aryl hydrocarbon receptor (Ah receptor) (AhR) (Class E basic helix-loop-helix protein 76) (bHLHe76)
Carthamus tinctorius	MOL000098	quercetin	AHR	P35869	Aryl hydrocarbon receptor (Ah receptor) (AhR) (Class E basic helix-loop-helix protein 76) (bHLHe76)
Achyranthes bidentata	MOL002714	baicalein	AHR	P35869	Aryl hydrocarbon receptor (Ah receptor) (AhR) (Class E basic helix-loop-helix protein 76) (bHLHe76)
Achyranthes bidentata	MOL000422	kaempferol	AHR	P35869	Aryl hydrocarbon receptor (Ah receptor) (AhR) (Class E basic helix-loop-helix protein 76) (bHLHe76)
Achyranthes bidentata	MOL000098	quercetin	AHR	P35869	Aryl hydrocarbon receptor (Ah receptor) (AhR) (Class E basic helix-loop-helix protein 76) (bHLHe76)
Bupleunum	MOL000422	kaempferol	AHSA1	O95433	Activator of 90 kDa heat shock protein ATPase homolog 1 (AHA1) (p38)
Bupleunum	MOL000098	quercetin	AHSA1	O95433	Activator of 90 kDa heat shock protein ATPase homolog 1 (AHA1) (p38)
Licorice	MOL000422	kaempferol	AHSA1	O95433	Activator of 90 kDa heat shock protein ATPase homolog 1 (AHA1) (p38)
Licorice	MOL000098	quercetin	AHSA1	O95433	Activator of 90 kDa heat shock protein ATPase homolog 1 (AHA1) (p38)
Carthamus tinctorius	MOL000422	kaempferol	AHSA1	O95433	Activator of 90 kDa heat shock protein ATPase homolog 1 (AHA1) (p38)
Carthamus tinctorius	MOL000098	quercetin	AHSA1	O95433	Activator of 90 kDa heat shock protein ATPase homolog 1 (AHA1) (p38)
Achyranthes bidentata	MOL000173	wogonin	AHSA1	O95433	Activator of 90 kDa heat shock protein ATPase homolog 1 (AHA1) (p38)
Achyranthes bidentata	MOL000422	kaempferol	AHSA1	O95433	Activator of 90 kDa heat shock protein ATPase homolog 1 (AHA1) (p38)
Achyranthes bidentata	MOL000098	quercetin	AHSA1	O95433	Activator of 90 kDa heat shock protein ATPase homolog 1 (AHA1) (p38)
Bupleunum	MOL000449	Stigmasterol	AKR1B1	P15121	Aldose reductase (AR) (EC 1.1.1.21) (Aldehyde reductase) (Aldo-keto reductase family 1 member B1)
Bupleunum	MOL000354	isorhamnetin	AKR1B1	P15121	Aldose reductase (AR) (EC 1.1.1.21) (Aldehyde reductase) (Aldo-keto reductase family 1 member B1)
Bupleunum	MOL000098	quercetin	AKR1B1	P15121	Aldose reductase (AR) (EC 1.1.1.21) (Aldehyde reductase) (Aldo-keto reductase family 1 member B1)
Radix paeoniae rubra	MOL000449	Stigmasterol	AKR1B1	P15121	Aldose reductase (AR) (EC 1.1.1.21) (Aldehyde reductase) (Aldo-keto reductase family 1 member B1)
Angelica sinensis	MOL000449	Stigmasterol	AKR1B1	P15121	Aldose reductase (AR) (EC 1.1.1.21) (Aldehyde reductase) (Aldo-keto reductase family 1 member B1)
Radix rehmanniae	MOL000449	Stigmasterol	AKR1B1	P15121	Aldose reductase (AR) (EC 1.1.1.21) (Aldehyde reductase) (Aldo-keto reductase family 1 member B1)
Licorice	MOL000354	isorhamnetin	AKR1B1	P15121	Aldose reductase (AR) (EC 1.1.1.21) (Aldehyde reductase) (Aldo-keto reductase family 1 member B1)
Licorice	MOL000098	quercetin	AKR1B1	P15121	Aldose reductase (AR) (EC 1.1.1.21) (Aldehyde reductase) (Aldo-keto reductase family 1 member B1)
Carthamus tinctorius	MOL000449	Stigmasterol	AKR1B1	P15121	Aldose reductase (AR) (EC 1.1.1.21) (Aldehyde reductase) (Aldo-keto reductase family 1 member B1)
Carthamus tinctorius	MOL000098	quercetin	AKR1B1	P15121	Aldose reductase (AR) (EC 1.1.1.21) (Aldehyde reductase) (Aldo-keto reductase family 1 member B1)
Platycodon grandiflorum	MOL004580	cis-Dihydroquercetin	AKR1B1	P15121	Aldose reductase (AR) (EC 1.1.1.21) (Aldehyde reductase) (Aldo-keto reductase family 1 member B1)
Achyranthes bidentata	MOL000449	Stigmasterol	AKR1B1	P15121	Aldose reductase (AR) (EC 1.1.1.21) (Aldehyde reductase) (Aldo-keto reductase family 1 member B1)
Achyranthes bidentata	MOL000098	quercetin	AKR1B1	P15121	Aldose reductase (AR) (EC 1.1.1.21) (Aldehyde reductase) (Aldo-keto reductase family 1 member B1)
Licorice	MOL004328	naringenin	AKR1C1	Q04828	Aldo-keto reductase family 1 member C1 (EC 1.1.1.-) (20-alpha-hydroxysteroid dehydrogenase) (20-alpha-HSD) (EC 1.1.1.149) (Chlordecone reductase homolog HAKRC) (Dihydrodiol dehydrogenase 1/2) (DD1/DD2) (High-affinity hepatic bile acid-binding protein) (HBAB) (Indanol dehydrogenase) (EC 1.1.1.112) (Trans-1,2-dihydrobenzene-1,2-diol dehydrogenase) (EC 1.3.1.20)
Fructus Aurantii	MOL004328	naringenin	AKR1C1	Q04828	Aldo-keto reductase family 1 member C1 (EC 1.1.1.-) (20-alpha-hydroxysteroid dehydrogenase) (20-alpha-HSD) (EC 1.1.1.149) (Chlordecone reductase homolog HAKRC) (Dihydrodiol dehydrogenase 1/2) (DD1/DD2) (High-affinity hepatic bile acid-binding protein) (HBAB) (Indanol dehydrogenase) (EC 1.1.1.112) (Trans-1,2-dihydrobenzene-1,2-diol dehydrogenase) (EC 1.3.1.20)
Bupleunum	MOL000422	kaempferol	AKR1C3	P42330	Aldo-keto reductase family 1 member C3 (EC 1.-.-.-) (17-beta-hydroxysteroid dehydrogenase type 5) (17-beta-HSD 5) (3-alpha-HSD type II, brain) (3-alpha-hydroxysteroid dehydrogenase type 2) (3-alpha-HSD type 2) (EC 1.1.1.357) (Chlordecone reductase homolog HAKRb) (Dihydrodiol dehydrogenase 3) (DD-3) (DD3) (Dihydrodiol dehydrogenase type I) (HA1753) (Indanol dehydrogenase) (EC 1.1.1.112) (Prostagla…
Licorice	MOL000422	kaempferol	AKR1C3	P42330	Aldo-keto reductase family 1 member C3 (EC 1.-.-.-) (17-beta-hydroxysteroid dehydrogenase type 5) (17-beta-HSD 5) (3-alpha-HSD type II, brain) (3-alpha-hydroxysteroid dehydrogenase type 2) (3-alpha-HSD type 2) (EC 1.1.1.357) (Chlordecone reductase homolog HAKRb) (Dihydrodiol dehydrogenase 3) (DD-3) (DD3) (Dihydrodiol dehydrogenase type I) (HA1753) (Indanol dehydrogenase) (EC 1.1.1.112) (Prostagla…
Carthamus tinctorius	MOL000422	kaempferol	AKR1C3	P42330	Aldo-keto reductase family 1 member C3 (EC 1.-.-.-) (17-beta-hydroxysteroid dehydrogenase type 5) (17-beta-HSD 5) (3-alpha-HSD type II, brain) (3-alpha-hydroxysteroid dehydrogenase type 2) (3-alpha-HSD type 2) (EC 1.1.1.357) (Chlordecone reductase homolog HAKRb) (Dihydrodiol dehydrogenase 3) (DD-3) (DD3) (Dihydrodiol dehydrogenase type I) (HA1753) (Indanol dehydrogenase) (EC 1.1.1.112) (Prostagla…
Achyranthes bidentata	MOL000422	kaempferol	AKR1C3	P42330	Aldo-keto reductase family 1 member C3 (EC 1.-.-.-) (17-beta-hydroxysteroid dehydrogenase type 5) (17-beta-HSD 5) (3-alpha-HSD type II, brain) (3-alpha-hydroxysteroid dehydrogenase type 2) (3-alpha-HSD type 2) (EC 1.1.1.357) (Chlordecone reductase homolog HAKRb) (Dihydrodiol dehydrogenase 3) (DD-3) (DD3) (Dihydrodiol dehydrogenase type I) (HA1753) (Indanol dehydrogenase) (EC 1.1.1.112) (Prostagla…
Bupleunum	MOL000422	kaempferol	AKT1	P31749	RAC-alpha serine/threonine-protein kinase (EC 2.7.11.1) (Protein kinase B) (PKB) (Protein kinase B alpha) (PKB alpha) (Proto-oncogene c-Akt) (RAC-PK-alpha)
Bupleunum	MOL000098	quercetin	AKT1	P31749	RAC-alpha serine/threonine-protein kinase (EC 2.7.11.1) (Protein kinase B) (PKB) (Protein kinase B alpha) (PKB alpha) (Proto-oncogene c-Akt) (RAC-PK-alpha)
Radix paeoniae rubra	MOL002714	baicalein	AKT1	P31749	RAC-alpha serine/threonine-protein kinase (EC 2.7.11.1) (Protein kinase B) (PKB) (Protein kinase B alpha) (PKB alpha) (Proto-oncogene c-Akt) (RAC-PK-alpha)
Licorice	MOL000422	kaempferol	AKT1	P31749	RAC-alpha serine/threonine-protein kinase (EC 2.7.11.1) (Protein kinase B) (PKB) (Protein kinase B alpha) (PKB alpha) (Proto-oncogene c-Akt) (RAC-PK-alpha)
Licorice	MOL004328	naringenin	AKT1	P31749	RAC-alpha serine/threonine-protein kinase (EC 2.7.11.1) (Protein kinase B) (PKB) (Protein kinase B alpha) (PKB alpha) (Proto-oncogene c-Akt) (RAC-PK-alpha)
Licorice	MOL000098	quercetin	AKT1	P31749	RAC-alpha serine/threonine-protein kinase (EC 2.7.11.1) (Protein kinase B) (PKB) (Protein kinase B alpha) (PKB alpha) (Proto-oncogene c-Akt) (RAC-PK-alpha)
Carthamus tinctorius	MOL002714	baicalein	AKT1	P31749	RAC-alpha serine/threonine-protein kinase (EC 2.7.11.1) (Protein kinase B) (PKB) (Protein kinase B alpha) (PKB alpha) (Proto-oncogene c-Akt) (RAC-PK-alpha)
Carthamus tinctorius	MOL000006	luteolin	AKT1	P31749	RAC-alpha serine/threonine-protein kinase (EC 2.7.11.1) (Protein kinase B) (PKB) (Protein kinase B alpha) (PKB alpha) (Proto-oncogene c-Akt) (RAC-PK-alpha)
Carthamus tinctorius	MOL002773	beta-carotene	AKT1	P31749	RAC-alpha serine/threonine-protein kinase (EC 2.7.11.1) (Protein kinase B) (PKB) (Protein kinase B alpha) (PKB alpha) (Proto-oncogene c-Akt) (RAC-PK-alpha)
Carthamus tinctorius	MOL000422	kaempferol	AKT1	P31749	RAC-alpha serine/threonine-protein kinase (EC 2.7.11.1) (Protein kinase B) (PKB) (Protein kinase B alpha) (PKB alpha) (Proto-oncogene c-Akt) (RAC-PK-alpha)
Carthamus tinctorius	MOL000098	quercetin	AKT1	P31749	RAC-alpha serine/threonine-protein kinase (EC 2.7.11.1) (Protein kinase B) (PKB) (Protein kinase B alpha) (PKB alpha) (Proto-oncogene c-Akt) (RAC-PK-alpha)
Platycodon grandiflorum	MOL000006	luteolin	AKT1	P31749	RAC-alpha serine/threonine-protein kinase (EC 2.7.11.1) (Protein kinase B) (PKB) (Protein kinase B alpha) (PKB alpha) (Proto-oncogene c-Akt) (RAC-PK-alpha)
Achyranthes bidentata	MOL000173	wogonin	AKT1	P31749	RAC-alpha serine/threonine-protein kinase (EC 2.7.11.1) (Protein kinase B) (PKB) (Protein kinase B alpha) (PKB alpha) (Proto-oncogene c-Akt) (RAC-PK-alpha)
Achyranthes bidentata	MOL002714	baicalein	AKT1	P31749	RAC-alpha serine/threonine-protein kinase (EC 2.7.11.1) (Protein kinase B) (PKB) (Protein kinase B alpha) (PKB alpha) (Proto-oncogene c-Akt) (RAC-PK-alpha)
Achyranthes bidentata	MOL000422	kaempferol	AKT1	P31749	RAC-alpha serine/threonine-protein kinase (EC 2.7.11.1) (Protein kinase B) (PKB) (Protein kinase B alpha) (PKB alpha) (Proto-oncogene c-Akt) (RAC-PK-alpha)
Achyranthes bidentata	MOL000098	quercetin	AKT1	P31749	RAC-alpha serine/threonine-protein kinase (EC 2.7.11.1) (Protein kinase B) (PKB) (Protein kinase B alpha) (PKB alpha) (Proto-oncogene c-Akt) (RAC-PK-alpha)
Fructus Aurantii	MOL004328	naringenin	AKT1	P31749	RAC-alpha serine/threonine-protein kinase (EC 2.7.11.1) (Protein kinase B) (PKB) (Protein kinase B alpha) (PKB alpha) (Proto-oncogene c-Akt) (RAC-PK-alpha)
Carthamus tinctorius	MOL002773	beta-carotene	ALB	P02768	Serum albumin
Radix paeoniae rubra	MOL002714	baicalein	ALOX12	P18054	Arachidonate 12-lipoxygenase, 12S-type (12S-LOX) (12S-lipoxygenase) (EC 1.13.11.31) (Lipoxin synthase 12-LO) (EC 3.3.2.-) (Platelet-type lipoxygenase 12)
Carthamus tinctorius	MOL002714	baicalein	ALOX12	P18054	Arachidonate 12-lipoxygenase, 12S-type (12S-LOX) (12S-lipoxygenase) (EC 1.13.11.31) (Lipoxin synthase 12-LO) (EC 3.3.2.-) (Platelet-type lipoxygenase 12)
Achyranthes bidentata	MOL002714	baicalein	ALOX12	P18054	Arachidonate 12-lipoxygenase, 12S-type (12S-LOX) (12S-lipoxygenase) (EC 1.13.11.31) (Lipoxin synthase 12-LO) (EC 3.3.2.-) (Platelet-type lipoxygenase 12)
Bupleunum	MOL000422	kaempferol	ALOX5	P09917	Arachidonate 5-lipoxygenase (5-LO) (5-lipoxygenase) (EC 1.13.11.34)
Bupleunum	MOL000098	quercetin	ALOX5	P09917	Arachidonate 5-lipoxygenase (5-LO) (5-lipoxygenase) (EC 1.13.11.34)
Licorice	MOL000422	kaempferol	ALOX5	P09917	Arachidonate 5-lipoxygenase (5-LO) (5-lipoxygenase) (EC 1.13.11.34)
Licorice	MOL000098	quercetin	ALOX5	P09917	Arachidonate 5-lipoxygenase (5-LO) (5-lipoxygenase) (EC 1.13.11.34)
Carthamus tinctorius	MOL000422	kaempferol	ALOX5	P09917	Arachidonate 5-lipoxygenase (5-LO) (5-lipoxygenase) (EC 1.13.11.34)
Carthamus tinctorius	MOL000098	quercetin	ALOX5	P09917	Arachidonate 5-lipoxygenase (5-LO) (5-lipoxygenase) (EC 1.13.11.34)
Achyranthes bidentata	MOL000422	kaempferol	ALOX5	P09917	Arachidonate 5-lipoxygenase (5-LO) (5-lipoxygenase) (EC 1.13.11.34)
Achyranthes bidentata	MOL000098	quercetin	ALOX5	P09917	Arachidonate 5-lipoxygenase (5-LO) (5-lipoxygenase) (EC 1.13.11.34)
Licorice	MOL004328	naringenin	APOB	P04114	Apolipoprotein B-100 (Apo B-100) [Cleaved into: Apolipoprotein B-48 (Apo B-48)]
Fructus Aurantii	MOL004328	naringenin	APOB	P04114	Apolipoprotein B-100 (Apo B-100) [Cleaved into: Apolipoprotein B-48 (Apo B-48)]
Radix paeoniae rubra	MOL002714	baicalein	APOD	P05090	Apolipoprotein D (Apo-D) (ApoD)
Carthamus tinctorius	MOL002714	baicalein	APOD	P05090	Apolipoprotein D (Apo-D) (ApoD)
Achyranthes bidentata	MOL002714	baicalein	APOD	P05090	Apolipoprotein D (Apo-D) (ApoD)
Carthamus tinctorius	MOL000006	luteolin	APP	P05067	Amyloid-beta precursor protein (APP) (ABPP) (APPI) (Alzheimer disease amyloid protein) (Amyloid precursor protein) (Amyloid-beta A4 protein) (Cerebral vascular amyloid peptide) (CVAP) (PreA4) (Protease nexin-II) (PN-II) [Cleaved into: N-APP; Soluble APP-alpha (S-APP-alpha); Soluble APP-beta (S-APP-beta); C99 (Beta-secretase C-terminal fragment) (Beta-CTF); Amyloid-beta protein 42 (Abeta42) (Beta-…
Platycodon grandiflorum	MOL000006	luteolin	APP	P05067	Amyloid-beta precursor protein (APP) (ABPP) (APPI) (Alzheimer disease amyloid protein) (Amyloid precursor protein) (Amyloid-beta A4 protein) (Cerebral vascular amyloid peptide) (CVAP) (PreA4) (Protease nexin-II) (PN-II) [Cleaved into: N-APP; Soluble APP-alpha (S-APP-alpha); Soluble APP-beta (S-APP-beta); C99 (Beta-secretase C-terminal fragment) (Beta-CTF); Amyloid-beta protein 42 (Abeta42) (Beta-…
Bupleunum	MOL000354	isorhamnetin	AR	P10275	Androgen receptor (Dihydrotestosterone receptor) (Nuclear receptor subfamily 3 group C member 4)
Bupleunum	MOL000422	kaempferol	AR	P10275	Androgen receptor (Dihydrotestosterone receptor) (Nuclear receptor subfamily 3 group C member 4)
Bupleunum	MOL004598	3,5,6,7-tetramethoxy-2-(3,4,5-trimethoxyphenyl)chromone	AR	P10275	Androgen receptor (Dihydrotestosterone receptor) (Nuclear receptor subfamily 3 group C member 4)
Bupleunum	MOL004609	Areapillin	AR	P10275	Androgen receptor (Dihydrotestosterone receptor) (Nuclear receptor subfamily 3 group C member 4)
Bupleunum	MOL000098	quercetin	AR	P10275	Androgen receptor (Dihydrotestosterone receptor) (Nuclear receptor subfamily 3 group C member 4)
Radix paeoniae rubra	MOL002714	baicalein	AR	P10275	Androgen receptor (Dihydrotestosterone receptor) (Nuclear receptor subfamily 3 group C member 4)
Rhizoma Chuanxiong	MOL002135	Myricanone	AR	P10275	Androgen receptor (Dihydrotestosterone receptor) (Nuclear receptor subfamily 3 group C member 4)
Licorice	MOL000239	Jaranol	AR	P10275	Androgen receptor (Dihydrotestosterone receptor) (Nuclear receptor subfamily 3 group C member 4)
Licorice	MOL000354	isorhamnetin	AR	P10275	Androgen receptor (Dihydrotestosterone receptor) (Nuclear receptor subfamily 3 group C member 4)
Licorice	MOL003656	Lupiwighteone	AR	P10275	Androgen receptor (Dihydrotestosterone receptor) (Nuclear receptor subfamily 3 group C member 4)
Licorice	MOL003896	7-Methoxy-2-methyl isoflavone	AR	P10275	Androgen receptor (Dihydrotestosterone receptor) (Nuclear receptor subfamily 3 group C member 4)
Licorice	MOL000392	formononetin	AR	P10275	Androgen receptor (Dihydrotestosterone receptor) (Nuclear receptor subfamily 3 group C member 4)
Licorice	MOL000417	Calycosin	AR	P10275	Androgen receptor (Dihydrotestosterone receptor) (Nuclear receptor subfamily 3 group C member 4)
Licorice	MOL000422	kaempferol	AR	P10275	Androgen receptor (Dihydrotestosterone receptor) (Nuclear receptor subfamily 3 group C member 4)
Licorice	MOL004805	(2S)-2-[4-hydroxy-3-(3-methylbut-2-enyl)phenyl]-8,8-dimethyl-2,3-dihydropyrano[2,3-f]chromen-4-one	AR	P10275	Androgen receptor (Dihydrotestosterone receptor) (Nuclear receptor subfamily 3 group C member 4)
Licorice	MOL004808	glyasperin B	AR	P10275	Androgen receptor (Dihydrotestosterone receptor) (Nuclear receptor subfamily 3 group C member 4)
Licorice	MOL004810	glyasperin F	AR	P10275	Androgen receptor (Dihydrotestosterone receptor) (Nuclear receptor subfamily 3 group C member 4)
Licorice	MOL004814	Isotrifoliol	AR	P10275	Androgen receptor (Dihydrotestosterone receptor) (Nuclear receptor subfamily 3 group C member 4)
Licorice	MOL004815	(E)-1-(2,4-dihydroxyphenyl)-3-(2,2-dimethylchromen-6-yl)prop-2-en-1-one	AR	P10275	Androgen receptor (Dihydrotestosterone receptor) (Nuclear receptor subfamily 3 group C member 4)
Licorice	MOL004824	(2S)-6-(2,4-dihydroxyphenyl)-2-(2-hydroxypropan-2-yl)-4-methoxy-2,3-dihydrofuro[3,2-g]chromen-7-one	AR	P10275	Androgen receptor (Dihydrotestosterone receptor) (Nuclear receptor subfamily 3 group C member 4)
Licorice	MOL004827	Semilicoisoflavone B	AR	P10275	Androgen receptor (Dihydrotestosterone receptor) (Nuclear receptor subfamily 3 group C member 4)
Licorice	MOL004828	Glepidotin A	AR	P10275	Androgen receptor (Dihydrotestosterone receptor) (Nuclear receptor subfamily 3 group C member 4)
Licorice	MOL004835	Glypallichalcone	AR	P10275	Androgen receptor (Dihydrotestosterone receptor) (Nuclear receptor subfamily 3 group C member 4)
Licorice	MOL004841	Licochalcone B	AR	P10275	Androgen receptor (Dihydrotestosterone receptor) (Nuclear receptor subfamily 3 group C member 4)
Licorice	MOL004848	licochalcone G	AR	P10275	Androgen receptor (Dihydrotestosterone receptor) (Nuclear receptor subfamily 3 group C member 4)
Licorice	MOL004855	Licoricone	AR	P10275	Androgen receptor (Dihydrotestosterone receptor) (Nuclear receptor subfamily 3 group C member 4)
Licorice	MOL004856	Licoricenin A	AR	P10275	Androgen receptor (Dihydrotestosterone receptor) (Nuclear receptor subfamily 3 group C member 4)
Licorice	MOL004857	Licoricenin B	AR	P10275	Androgen receptor (Dihydrotestosterone receptor) (Nuclear receptor subfamily 3 group C member 4)
Licorice	MOL004863	3-(3,4-dihydroxyphenyl)-5,7-dihydroxy-8-(3-methylbut-2-enyl)chromone	AR	P10275	Androgen receptor (Dihydrotestosterone receptor) (Nuclear receptor subfamily 3 group C member 4)
Licorice	MOL004864	5,7-dihydroxy-3-(4-methoxyphenyl)-8-(3-methylbut-2-enyl)chromone	AR	P10275	Androgen receptor (Dihydrotestosterone receptor) (Nuclear receptor subfamily 3 group C member 4)
Licorice	MOL004866	2-(3,4-dihydroxyphenyl)-5,7-dihydroxy-6-(3-methylbut-2-enyl)chromone	AR	P10275	Androgen receptor (Dihydrotestosterone receptor) (Nuclear receptor subfamily 3 group C member 4)
Licorice	MOL004882	Licocoumarone	AR	P10275	Androgen receptor (Dihydrotestosterone receptor) (Nuclear receptor subfamily 3 group C member 4)
Licorice	MOL004883	Licoisoflavone	AR	P10275	Androgen receptor (Dihydrotestosterone receptor) (Nuclear receptor subfamily 3 group C member 4)
Licorice	MOL004884	Licoisoflavone B	AR	P10275	Androgen receptor (Dihydrotestosterone receptor) (Nuclear receptor subfamily 3 group C member 4)
Licorice	MOL004885	licoisoflavanone	AR	P10275	Androgen receptor (Dihydrotestosterone receptor) (Nuclear receptor subfamily 3 group C member 4)
Licorice	MOL004891	shinpterocarpin	AR	P10275	Androgen receptor (Dihydrotestosterone receptor) (Nuclear receptor subfamily 3 group C member 4)
Licorice	MOL004898	(E)-3-[3,4-dihydroxy-5-(3-methylbut-2-enyl)phenyl]-1-(2,4-dihydroxyphenyl)prop-2-en-1-one	AR	P10275	Androgen receptor (Dihydrotestosterone receptor) (Nuclear receptor subfamily 3 group C member 4)
Licorice	MOL004907	Glyzaglabrin	AR	P10275	Androgen receptor (Dihydrotestosterone receptor) (Nuclear receptor subfamily 3 group C member 4)
Licorice	MOL004912	Glabrone	AR	P10275	Androgen receptor (Dihydrotestosterone receptor) (Nuclear receptor subfamily 3 group C member 4)
Licorice	MOL004914	1,3-dihydroxy-8,9-dimethoxy-6-benzofurano[3,2-c]chromenone	AR	P10275	Androgen receptor (Dihydrotestosterone receptor) (Nuclear receptor subfamily 3 group C member 4)
Licorice	MOL004915	Eurycarpin A	AR	P10275	Androgen receptor (Dihydrotestosterone receptor) (Nuclear receptor subfamily 3 group C member 4)
Licorice	MOL004948	Isoglycyrol	AR	P10275	Androgen receptor (Dihydrotestosterone receptor) (Nuclear receptor subfamily 3 group C member 4)
Licorice	MOL004949	Isolicoflavonol	AR	P10275	Androgen receptor (Dihydrotestosterone receptor) (Nuclear receptor subfamily 3 group C member 4)
Licorice	MOL004957	HMO	AR	P10275	Androgen receptor (Dihydrotestosterone receptor) (Nuclear receptor subfamily 3 group C member 4)
Licorice	MOL004959	1-Methoxyphaseollidin	AR	P10275	Androgen receptor (Dihydrotestosterone receptor) (Nuclear receptor subfamily 3 group C member 4)
Licorice	MOL004961	Quercetin der.	AR	P10275	Androgen receptor (Dihydrotestosterone receptor) (Nuclear receptor subfamily 3 group C member 4)
Licorice	MOL000497	licochalcone a	AR	P10275	Androgen receptor (Dihydrotestosterone receptor) (Nuclear receptor subfamily 3 group C member 4)
Licorice	MOL004988	Kanzonol F	AR	P10275	Androgen receptor (Dihydrotestosterone receptor) (Nuclear receptor subfamily 3 group C member 4)
Licorice	MOL004991	7-Acetoxy-2-methylisoflavone	AR	P10275	Androgen receptor (Dihydrotestosterone receptor) (Nuclear receptor subfamily 3 group C member 4)
Licorice	MOL005000	Licoricenin G	AR	P10275	Androgen receptor (Dihydrotestosterone receptor) (Nuclear receptor subfamily 3 group C member 4)
Licorice	MOL005001	Licoricenin H	AR	P10275	Androgen receptor (Dihydrotestosterone receptor) (Nuclear receptor subfamily 3 group C member 4)
Licorice	MOL005003	Licoagrocarpin	AR	P10275	Androgen receptor (Dihydrotestosterone receptor) (Nuclear receptor subfamily 3 group C member 4)
Licorice	MOL005007	Glyasperins M	AR	P10275	Androgen receptor (Dihydrotestosterone receptor) (Nuclear receptor subfamily 3 group C member 4)
Licorice	MOL005008	Glycyrrhiza flavonol A	AR	P10275	Androgen receptor (Dihydrotestosterone receptor) (Nuclear receptor subfamily 3 group C member 4)
Licorice	MOL005012	Licoagroisoflavone	AR	P10275	Androgen receptor (Dihydrotestosterone receptor) (Nuclear receptor subfamily 3 group C member 4)
Licorice	MOL005016	Odoratin	AR	P10275	Androgen receptor (Dihydrotestosterone receptor) (Nuclear receptor subfamily 3 group C member 4)
Licorice	MOL005017	Phaseol	AR	P10275	Androgen receptor (Dihydrotestosterone receptor) (Nuclear receptor subfamily 3 group C member 4)
Licorice	MOL000098	quercetin	AR	P10275	Androgen receptor (Dihydrotestosterone receptor) (Nuclear receptor subfamily 3 group C member 4)
Carthamus tinctorius	MOL002714	baicalein	AR	P10275	Androgen receptor (Dihydrotestosterone receptor) (Nuclear receptor subfamily 3 group C member 4)
Carthamus tinctorius	MOL000006	luteolin	AR	P10275	Androgen receptor (Dihydrotestosterone receptor) (Nuclear receptor subfamily 3 group C member 4)
Carthamus tinctorius	MOL000422	kaempferol	AR	P10275	Androgen receptor (Dihydrotestosterone receptor) (Nuclear receptor subfamily 3 group C member 4)
Carthamus tinctorius	MOL002721	quercetagetin	AR	P10275	Androgen receptor (Dihydrotestosterone receptor) (Nuclear receptor subfamily 3 group C member 4)
Carthamus tinctorius	MOL000098	quercetin	AR	P10275	Androgen receptor (Dihydrotestosterone receptor) (Nuclear receptor subfamily 3 group C member 4)
Carthamus tinctorius	MOL002712	6-Hydroxykaempferol	AR	P10275	Androgen receptor (Dihydrotestosterone receptor) (Nuclear receptor subfamily 3 group C member 4)
Platycodon grandiflorum	MOL001689	acacetin	AR	P10275	Androgen receptor (Dihydrotestosterone receptor) (Nuclear receptor subfamily 3 group C member 4)
Platycodon grandiflorum	MOL000006	luteolin	AR	P10275	Androgen receptor (Dihydrotestosterone receptor) (Nuclear receptor subfamily 3 group C member 4)
Achyranthes bidentata	MOL001454	berberine	AR	P10275	Androgen receptor (Dihydrotestosterone receptor) (Nuclear receptor subfamily 3 group C member 4)
Achyranthes bidentata	MOL001458	coptisine	AR	P10275	Androgen receptor (Dihydrotestosterone receptor) (Nuclear receptor subfamily 3 group C member 4)
Achyranthes bidentata	MOL000173	wogonin	AR	P10275	Androgen receptor (Dihydrotestosterone receptor) (Nuclear receptor subfamily 3 group C member 4)
Achyranthes bidentata	MOL002714	baicalein	AR	P10275	Androgen receptor (Dihydrotestosterone receptor) (Nuclear receptor subfamily 3 group C member 4)
Achyranthes bidentata	MOL002897	epiberberine	AR	P10275	Androgen receptor (Dihydrotestosterone receptor) (Nuclear receptor subfamily 3 group C member 4)
Achyranthes bidentata	MOL003847	Inophyllum E	AR	P10275	Androgen receptor (Dihydrotestosterone receptor) (Nuclear receptor subfamily 3 group C member 4)
Achyranthes bidentata	MOL000422	kaempferol	AR	P10275	Androgen receptor (Dihydrotestosterone receptor) (Nuclear receptor subfamily 3 group C member 4)
Achyranthes bidentata	MOL000098	quercetin	AR	P10275	Androgen receptor (Dihydrotestosterone receptor) (Nuclear receptor subfamily 3 group C member 4)
Fructus Aurantii	MOL005828	nobiletin	AR	P10275	Androgen receptor (Dihydrotestosterone receptor) (Nuclear receptor subfamily 3 group C member 4)
Licorice	MOL000392	formononetin	ATP5F1B	P06576	ATP synthase subunit beta, mitochondrial (EC 7.1.2.2) (ATP synthase F1 subunit beta)
Licorice	MOL004806	euchrenone	BACE1	P56817	Beta-secretase 1 (EC 3.4.23.46) (Aspartyl protease 2) (ASP2) (Asp 2) (Beta-site amyloid precursor protein cleaving enzyme 1) (Beta-site APP cleaving enzyme 1) (Memapsin-2) (Membrane-associated aspartic protease 2)
Licorice	MOL004328	naringenin	BAD	Q92934	Bcl2-associated agonist of cell death (BAD) (Bcl-2-binding component 6) (Bcl-2-like protein 8) (Bcl2-L-8) (Bcl-xL/Bcl-2-associated death promoter) (Bcl2 antagonist of cell death)
Fructus Aurantii	MOL004328	naringenin	BAD	Q92934	Bcl2-associated agonist of cell death (BAD) (Bcl-2-binding component 6) (Bcl-2-like protein 8) (Bcl2-L-8) (Bcl-xL/Bcl-2-associated death promoter) (Bcl2 antagonist of cell death)
Bupleunum	MOL000422	kaempferol	BAX	Q07812	Apoptosis regulator BAX (Bcl-2-like protein 4) (Bcl2-L-4)
Bupleunum	MOL000098	quercetin	BAX	Q07812	Apoptosis regulator BAX (Bcl-2-like protein 4) (Bcl2-L-4)
Radix paeoniae rubra	MOL002714	baicalein	BAX	Q07812	Apoptosis regulator BAX (Bcl-2-like protein 4) (Bcl2-L-4)
Radix paeoniae rubra	MOL000358	beta-sitosterol	BAX	Q07812	Apoptosis regulator BAX (Bcl-2-like protein 4) (Bcl2-L-4)
Angelica sinensis	MOL000358	beta-sitosterol	BAX	Q07812	Apoptosis regulator BAX (Bcl-2-like protein 4) (Bcl2-L-4)
Licorice	MOL000422	kaempferol	BAX	Q07812	Apoptosis regulator BAX (Bcl-2-like protein 4) (Bcl2-L-4)
Licorice	MOL000098	quercetin	BAX	Q07812	Apoptosis regulator BAX (Bcl-2-like protein 4) (Bcl2-L-4)
Carthamus tinctorius	MOL002714	baicalein	BAX	Q07812	Apoptosis regulator BAX (Bcl-2-like protein 4) (Bcl2-L-4)
Carthamus tinctorius	MOL000358	beta-sitosterol	BAX	Q07812	Apoptosis regulator BAX (Bcl-2-like protein 4) (Bcl2-L-4)
Carthamus tinctorius	MOL000422	kaempferol	BAX	Q07812	Apoptosis regulator BAX (Bcl-2-like protein 4) (Bcl2-L-4)
Carthamus tinctorius	MOL000098	quercetin	BAX	Q07812	Apoptosis regulator BAX (Bcl-2-like protein 4) (Bcl2-L-4)
Platycodon grandiflorum	MOL001689	acacetin	BAX	Q07812	Apoptosis regulator BAX (Bcl-2-like protein 4) (Bcl2-L-4)
Achyranthes bidentata	MOL000173	wogonin	BAX	Q07812	Apoptosis regulator BAX (Bcl-2-like protein 4) (Bcl2-L-4)
Achyranthes bidentata	MOL002714	baicalein	BAX	Q07812	Apoptosis regulator BAX (Bcl-2-like protein 4) (Bcl2-L-4)
Achyranthes bidentata	MOL000358	beta-sitosterol	BAX	Q07812	Apoptosis regulator BAX (Bcl-2-like protein 4) (Bcl2-L-4)
Achyranthes bidentata	MOL000422	kaempferol	BAX	Q07812	Apoptosis regulator BAX (Bcl-2-like protein 4) (Bcl2-L-4)
Achyranthes bidentata	MOL000098	quercetin	BAX	Q07812	Apoptosis regulator BAX (Bcl-2-like protein 4) (Bcl2-L-4)
Semen Pruni Persicae	MOL000358	beta-sitosterol	BAX	Q07812	Apoptosis regulator BAX (Bcl-2-like protein 4) (Bcl2-L-4)
Fructus Aurantii	MOL000358	beta-sitosterol	BAX	Q07812	Apoptosis regulator BAX (Bcl-2-like protein 4) (Bcl2-L-4)
Fructus Aurantii	MOL005828	nobiletin	BAX	Q07812	Apoptosis regulator BAX (Bcl-2-like protein 4) (Bcl2-L-4)
Achyranthes bidentata	MOL000173	wogonin	BBC3	Q96PG8	Bcl-2-binding component 3, isoforms 3/4 (JFY-1) (p53 up-regulated modulator of apoptosis)
Bupleunum	MOL000422	kaempferol	BCL2	P10415	Apoptosis regulator Bcl-2
Bupleunum	MOL000098	quercetin	BCL2	P10415	Apoptosis regulator Bcl-2
Radix paeoniae rubra	MOL002714	baicalein	BCL2	P10415	Apoptosis regulator Bcl-2
Radix paeoniae rubra	MOL000358	beta-sitosterol	BCL2	P10415	Apoptosis regulator Bcl-2
Angelica sinensis	MOL000358	beta-sitosterol	BCL2	P10415	Apoptosis regulator Bcl-2
Licorice	MOL000422	kaempferol	BCL2	P10415	Apoptosis regulator Bcl-2
Licorice	MOL004328	naringenin	BCL2	P10415	Apoptosis regulator Bcl-2
Licorice	MOL000497	licochalcone a	BCL2	P10415	Apoptosis regulator Bcl-2
Licorice	MOL000098	quercetin	BCL2	P10415	Apoptosis regulator Bcl-2
Carthamus tinctorius	MOL002714	baicalein	BCL2	P10415	Apoptosis regulator Bcl-2
Carthamus tinctorius	MOL000358	beta-sitosterol	BCL2	P10415	Apoptosis regulator Bcl-2
Carthamus tinctorius	MOL002773	beta-carotene	BCL2	P10415	Apoptosis regulator Bcl-2
Carthamus tinctorius	MOL000422	kaempferol	BCL2	P10415	Apoptosis regulator Bcl-2
Carthamus tinctorius	MOL000098	quercetin	BCL2	P10415	Apoptosis regulator Bcl-2
Platycodon grandiflorum	MOL001689	acacetin	BCL2	P10415	Apoptosis regulator Bcl-2
Achyranthes bidentata	MOL000173	wogonin	BCL2	P10415	Apoptosis regulator Bcl-2
Achyranthes bidentata	MOL002714	baicalein	BCL2	P10415	Apoptosis regulator Bcl-2
Achyranthes bidentata	MOL000358	beta-sitosterol	BCL2	P10415	Apoptosis regulator Bcl-2
Achyranthes bidentata	MOL000422	kaempferol	BCL2	P10415	Apoptosis regulator Bcl-2
Achyranthes bidentata	MOL000098	quercetin	BCL2	P10415	Apoptosis regulator Bcl-2
Semen Pruni Persicae	MOL000358	beta-sitosterol	BCL2	P10415	Apoptosis regulator Bcl-2
Fructus Aurantii	MOL000358	beta-sitosterol	BCL2	P10415	Apoptosis regulator Bcl-2
Fructus Aurantii	MOL004328	naringenin	BCL2	P10415	Apoptosis regulator Bcl-2
Fructus Aurantii	MOL005828	nobiletin	BCL2	P10415	Apoptosis regulator Bcl-2
Bupleunum	MOL000098	quercetin	BCL2L1	Q07817	Bcl-2-like protein 1 (Bcl2-L-1) (Apoptosis regulator Bcl-X)
Licorice	MOL000098	quercetin	BCL2L1	Q07817	Bcl-2-like protein 1 (Bcl2-L-1) (Apoptosis regulator Bcl-X)
Carthamus tinctorius	MOL000006	luteolin	BCL2L1	Q07817	Bcl-2-like protein 1 (Bcl2-L-1) (Apoptosis regulator Bcl-X)
Carthamus tinctorius	MOL000098	quercetin	BCL2L1	Q07817	Bcl-2-like protein 1 (Bcl2-L-1) (Apoptosis regulator Bcl-X)
Platycodon grandiflorum	MOL000006	luteolin	BCL2L1	Q07817	Bcl-2-like protein 1 (Bcl2-L-1) (Apoptosis regulator Bcl-X)
Achyranthes bidentata	MOL000098	quercetin	BCL2L1	Q07817	Bcl-2-like protein 1 (Bcl2-L-1) (Apoptosis regulator Bcl-X)
Bupleunum	MOL000098	quercetin	BIRC5	O15392	Baculoviral IAP repeat-containing protein 5 (Apoptosis inhibitor 4) (Apoptosis inhibitor survivin)
Licorice	MOL000098	quercetin	BIRC5	O15393	Baculoviral IAP repeat-containing protein 5 (Apoptosis inhibitor 5) (Apoptosis inhibitor survivin)
Carthamus tinctorius	MOL000006	luteolin	BIRC5	O15394	Baculoviral IAP repeat-containing protein 5 (Apoptosis inhibitor 6) (Apoptosis inhibitor survivin)
Carthamus tinctorius	MOL000098	quercetin	BIRC5	O15395	Baculoviral IAP repeat-containing protein 5 (Apoptosis inhibitor 7) (Apoptosis inhibitor survivin)
Platycodon grandiflorum	MOL000006	luteolin	BIRC5	O15396	Baculoviral IAP repeat-containing protein 5 (Apoptosis inhibitor 8) (Apoptosis inhibitor survivin)
Achyranthes bidentata	MOL000098	quercetin	BIRC5	O15397	Baculoviral IAP repeat-containing protein 5 (Apoptosis inhibitor 9) (Apoptosis inhibitor survivin)
Licorice	MOL004328	naringenin	C1QB	P02746	Complement C1q subcomponent subunit B
Fructus Aurantii	MOL004328	naringenin	C1QB	P02746	Complement C1q subcomponent subunit B
Licorice	MOL004815	(E)-1-(2,4-dihydroxyphenyl)-3-(2,2-dimethylchromen-6-yl)prop-2-en-1-one	CA2	P00918	Carbonic anhydrase 2 (EC 4.2.1.1) (Carbonate dehydratase II) (Carbonic anhydrase C) (CAC) (Carbonic anhydrase II) (CA-II)
Licorice	MOL004835	Glypallichalcone	CA2	P00918	Carbonic anhydrase 2 (EC 4.2.1.1) (Carbonate dehydratase II) (Carbonic anhydrase C) (CAC) (Carbonic anhydrase II) (CA-II)
Licorice	MOL004841	Licochalcone B	CA2	P00918	Carbonic anhydrase 2 (EC 4.2.1.1) (Carbonate dehydratase II) (Carbonic anhydrase C) (CAC) (Carbonic anhydrase II) (CA-II)
Licorice	MOL000497	licochalcone a	CA2	P00918	Carbonic anhydrase 2 (EC 4.2.1.1) (Carbonate dehydratase II) (Carbonic anhydrase C) (CAC) (Carbonic anhydrase II) (CA-II)
Carthamus tinctorius	MOL002695	lignan	CA2	P00918	Carbonic anhydrase 2 (EC 4.2.1.1) (Carbonate dehydratase II) (Carbonic anhydrase C) (CAC) (Carbonic anhydrase II) (CA-II)
Semen Pruni Persicae	MOL001329	2,3-didehydro GA77	CA2	P00918	Carbonic anhydrase 2 (EC 4.2.1.1) (Carbonate dehydratase II) (Carbonic anhydrase C) (CAC) (Carbonic anhydrase II) (CA-II)
Semen Pruni Persicae	MOL001361	GA87	CA2	P00918	Carbonic anhydrase 2 (EC 4.2.1.1) (Carbonate dehydratase II) (Carbonic anhydrase C) (CAC) (Carbonic anhydrase II) (CA-II)
Fructus Aurantii	MOL013381	Marmin	CA2	P00918	Carbonic anhydrase 2 (EC 4.2.1.1) (Carbonate dehydratase II) (Carbonic anhydrase C) (CAC) (Carbonic anhydrase II) (CA-II)
Bupleunum	MOL000354	isorhamnetin	CALM1	P0DP23	Calmodulin-1
Bupleunum	MOL000422	kaempferol	CALM1	P0DP23	Calmodulin-1
Bupleunum	MOL004598	3,5,6,7-tetramethoxy-2-(3,4,5-trimethoxyphenyl)chromone	CALM1	P0DP23	Calmodulin-1
Bupleunum	MOL004609	Areapillin	CALM1	P0DP23	Calmodulin-1
Radix paeoniae rubra	MOL002714	baicalein	CALM1	P0DP23	Calmodulin-1
Licorice	MOL001484	Inermine	CALM1	P0DP23	Calmodulin-1
Licorice	MOL000239	Jaranol	CALM1	P0DP23	Calmodulin-1
Licorice	MOL002565	Medicarpin	CALM1	P0DP23	Calmodulin-1
Licorice	MOL000354	isorhamnetin	CALM1	P0DP23	Calmodulin-1
Licorice	MOL003656	Lupiwighteone	CALM1	P0DP23	Calmodulin-1
Licorice	MOL003896	7-Methoxy-2-methyl isoflavone	CALM1	P0DP23	Calmodulin-1
Licorice	MOL000392	formononetin	CALM1	P0DP23	Calmodulin-1
Licorice	MOL000417	Calycosin	CALM1	P0DP23	Calmodulin-1
Licorice	MOL000422	kaempferol	CALM1	P0DP23	Calmodulin-1
Licorice	MOL004805	(2S)-2-[4-hydroxy-3-(3-methylbut-2-enyl)phenyl]-8,8-dimethyl-2,3-dihydropyrano[2,3-f]chromen-4-one	CALM1	P0DP23	Calmodulin-1
Licorice	MOL004806	euchrenone	CALM1	P0DP23	Calmodulin-1
Licorice	MOL004808	glyasperin B	CALM1	P0DP23	Calmodulin-1
Licorice	MOL004810	glyasperin F	CALM1	P0DP23	Calmodulin-1
Licorice	MOL004815	(E)-1-(2,4-dihydroxyphenyl)-3-(2,2-dimethylchromen-6-yl)prop-2-en-1-one	CALM1	P0DP23	Calmodulin-1
Licorice	MOL004824	(2S)-6-(2,4-dihydroxyphenyl)-2-(2-hydroxypropan-2-yl)-4-methoxy-2,3-dihydrofuro[3,2-g]chromen-7-one	CALM1	P0DP23	Calmodulin-1
Licorice	MOL004827	Semilicoisoflavone B	CALM1	P0DP23	Calmodulin-1
Licorice	MOL004828	Glepidotin A	CALM1	P0DP23	Calmodulin-1
Licorice	MOL004835	Glypallichalcone	CALM1	P0DP23	Calmodulin-1
Licorice	MOL004841	Licochalcone B	CALM1	P0DP23	Calmodulin-1
Licorice	MOL004848	licochalcone G	CALM1	P0DP23	Calmodulin-1
Licorice	MOL004855	Licoricone	CALM1	P0DP23	Calmodulin-1
Licorice	MOL004856	Licoricenin A	CALM1	P0DP23	Calmodulin-1
Licorice	MOL004857	Licoricenin B	CALM1	P0DP23	Calmodulin-1
Licorice	MOL004863	3-(3,4-dihydroxyphenyl)-5,7-dihydroxy-8-(3-methylbut-2-enyl)chromone	CALM1	P0DP23	Calmodulin-1
Licorice	MOL004864	5,7-dihydroxy-3-(4-methoxyphenyl)-8-(3-methylbut-2-enyl)chromone	CALM1	P0DP23	Calmodulin-1
Licorice	MOL004866	2-(3,4-dihydroxyphenyl)-5,7-dihydroxy-6-(3-methylbut-2-enyl)chromone	CALM1	P0DP23	Calmodulin-1
Licorice	MOL004883	Licoisoflavone	CALM1	P0DP23	Calmodulin-1
Licorice	MOL004884	Licoisoflavone B	CALM1	P0DP23	Calmodulin-1
Licorice	MOL004885	licoisoflavanone	CALM1	P0DP23	Calmodulin-1
Licorice	MOL004891	shinpterocarpin	CALM1	P0DP23	Calmodulin-1
Licorice	MOL004898	(E)-3-[3,4-dihydroxy-5-(3-methylbut-2-enyl)phenyl]-1-(2,4-dihydroxyphenyl)prop-2-en-1-one	CALM1	P0DP23	Calmodulin-1
Licorice	MOL004903	liquiritin	CALM1	P0DP23	Calmodulin-1
Licorice	MOL004910	Glabranin	CALM1	P0DP23	Calmodulin-1
Licorice	MOL004912	Glabrone	CALM1	P0DP23	Calmodulin-1
Licorice	MOL004915	Eurycarpin A	CALM1	P0DP23	Calmodulin-1
Licorice	MOL004935	Sigmoidin-B	CALM1	P0DP23	Calmodulin-1
Licorice	MOL004941	(2R)-7-hydroxy-2-(4-hydroxyphenyl)chroman-4-one	CALM1	P0DP23	Calmodulin-1
Licorice	MOL004945	(2S)-7-hydroxy-2-(4-hydroxyphenyl)-8-(3-methylbut-2-enyl)chroman-4-one	CALM1	P0DP23	Calmodulin-1
Licorice	MOL004949	Isolicoflavonol	CALM1	P0DP23	Calmodulin-1
Licorice	MOL004957	HMO	CALM1	P0DP23	Calmodulin-1
Licorice	MOL004959	1-Methoxyphaseollidin	CALM1	P0DP23	Calmodulin-1
Licorice	MOL004961	Quercetin der.	CALM1	P0DP23	Calmodulin-1
Licorice	MOL000497	licochalcone a	CALM1	P0DP23	Calmodulin-1
Licorice	MOL004988	Kanzonol F	CALM1	P0DP23	Calmodulin-1
Licorice	MOL004989	6-prenylated eriodictyol	CALM1	P0DP23	Calmodulin-1
Licorice	MOL004991	7-Acetoxy-2-methylisoflavone	CALM1	P0DP23	Calmodulin-1
Licorice	MOL004993	8-prenylated eriodictyol	CALM1	P0DP23	Calmodulin-1
Licorice	MOL005000	Licoricenin G	CALM1	P0DP23	Calmodulin-1
Licorice	MOL005001	Licoricenin H	CALM1	P0DP23	Calmodulin-1
Licorice	MOL005003	Licoagrocarpin	CALM1	P0DP23	Calmodulin-1
Licorice	MOL005007	Glyasperins M	CALM1	P0DP23	Calmodulin-1
Licorice	MOL005008	Glycyrrhiza flavonol A	CALM1	P0DP23	Calmodulin-1
Licorice	MOL005012	Licoagroisoflavone	CALM1	P0DP23	Calmodulin-1
Licorice	MOL005016	Odoratin	CALM1	P0DP23	Calmodulin-1
Licorice	MOL005018	Xambioona	CALM1	P0DP23	Calmodulin-1
Carthamus tinctorius	MOL002714	baicalein	CALM1	P0DP23	Calmodulin-1
Carthamus tinctorius	MOL000422	kaempferol	CALM1	P0DP23	Calmodulin-1
Carthamus tinctorius	MOL002695	lignan	CALM1	P0DP23	Calmodulin-1
Platycodon grandiflorum	MOL001689	acacetin	CALM1	P0DP23	Calmodulin-1
Achyranthes bidentata	MOL001454	berberine	CALM1	P0DP23	Calmodulin-1
Achyranthes bidentata	MOL000173	wogonin	CALM1	P0DP23	Calmodulin-1
Achyranthes bidentata	MOL002714	baicalein	CALM1	P0DP23	Calmodulin-1
Achyranthes bidentata	MOL000422	kaempferol	CALM1	P0DP23	Calmodulin-1
Semen Pruni Persicae	MOL001352	GA54	CALM1	P0DP23	Calmodulin-1
Semen Pruni Persicae	MOL001368	3-O-p-coumaroylquinic acid	CALM1	P0DP23	Calmodulin-1
Fructus Aurantii	MOL002341	Hesperetin	CALM1	P0DP23	Calmodulin-1
Fructus Aurantii	MOL005828	nobiletin	CALM1	P0DP23	Calmodulin-1
Bupleunum	MOL000422	kaempferol	CASP3	P42574	Caspase-3 (CASP-3) (EC 3.4.22.56) (Apopain) (Cysteine protease CPP32) (CPP-32) (Protein Yama) (SREBP cleavage activity 1) (SCA-1) [Cleaved into: Caspase-3 subunit p17; Caspase-3 subunit p12]
Bupleunum	MOL000098	quercetin	CASP3	P42574	Caspase-3 (CASP-3) (EC 3.4.22.56) (Apopain) (Cysteine protease CPP32) (CPP-32) (Protein Yama) (SREBP cleavage activity 1) (SCA-1) [Cleaved into: Caspase-3 subunit p17; Caspase-3 subunit p12]
Radix paeoniae rubra	MOL002714	baicalein	CASP3	P42574	Caspase-3 (CASP-3) (EC 3.4.22.56) (Apopain) (Cysteine protease CPP32) (CPP-32) (Protein Yama) (SREBP cleavage activity 1) (SCA-1) [Cleaved into: Caspase-3 subunit p17; Caspase-3 subunit p12]
Radix paeoniae rubra	MOL000358	beta-sitosterol	CASP3	P42574	Caspase-3 (CASP-3) (EC 3.4.22.56) (Apopain) (Cysteine protease CPP32) (CPP-32) (Protein Yama) (SREBP cleavage activity 1) (SCA-1) [Cleaved into: Caspase-3 subunit p17; Caspase-3 subunit p12]
Angelica sinensis	MOL000358	beta-sitosterol	CASP3	P42574	Caspase-3 (CASP-3) (EC 3.4.22.56) (Apopain) (Cysteine protease CPP32) (CPP-32) (Protein Yama) (SREBP cleavage activity 1) (SCA-1) [Cleaved into: Caspase-3 subunit p17; Caspase-3 subunit p12]
Licorice	MOL000422	kaempferol	CASP3	P42574	Caspase-3 (CASP-3) (EC 3.4.22.56) (Apopain) (Cysteine protease CPP32) (CPP-32) (Protein Yama) (SREBP cleavage activity 1) (SCA-1) [Cleaved into: Caspase-3 subunit p17; Caspase-3 subunit p12]
Licorice	MOL004328	naringenin	CASP3	P42574	Caspase-3 (CASP-3) (EC 3.4.22.56) (Apopain) (Cysteine protease CPP32) (CPP-32) (Protein Yama) (SREBP cleavage activity 1) (SCA-1) [Cleaved into: Caspase-3 subunit p17; Caspase-3 subunit p12]
Licorice	MOL000098	quercetin	CASP3	P42574	Caspase-3 (CASP-3) (EC 3.4.22.56) (Apopain) (Cysteine protease CPP32) (CPP-32) (Protein Yama) (SREBP cleavage activity 1) (SCA-1) [Cleaved into: Caspase-3 subunit p17; Caspase-3 subunit p12]
Carthamus tinctorius	MOL002714	baicalein	CASP3	P42574	Caspase-3 (CASP-3) (EC 3.4.22.56) (Apopain) (Cysteine protease CPP32) (CPP-32) (Protein Yama) (SREBP cleavage activity 1) (SCA-1) [Cleaved into: Caspase-3 subunit p17; Caspase-3 subunit p12]
Carthamus tinctorius	MOL000006	luteolin	CASP3	P42574	Caspase-3 (CASP-3) (EC 3.4.22.56) (Apopain) (Cysteine protease CPP32) (CPP-32) (Protein Yama) (SREBP cleavage activity 1) (SCA-1) [Cleaved into: Caspase-3 subunit p17; Caspase-3 subunit p12]
Carthamus tinctorius	MOL000358	beta-sitosterol	CASP3	P42574	Caspase-3 (CASP-3) (EC 3.4.22.56) (Apopain) (Cysteine protease CPP32) (CPP-32) (Protein Yama) (SREBP cleavage activity 1) (SCA-1) [Cleaved into: Caspase-3 subunit p17; Caspase-3 subunit p12]
Carthamus tinctorius	MOL002773	beta-carotene	CASP3	P42574	Caspase-3 (CASP-3) (EC 3.4.22.56) (Apopain) (Cysteine protease CPP32) (CPP-32) (Protein Yama) (SREBP cleavage activity 1) (SCA-1) [Cleaved into: Caspase-3 subunit p17; Caspase-3 subunit p12]
Carthamus tinctorius	MOL000422	kaempferol	CASP3	P42574	Caspase-3 (CASP-3) (EC 3.4.22.56) (Apopain) (Cysteine protease CPP32) (CPP-32) (Protein Yama) (SREBP cleavage activity 1) (SCA-1) [Cleaved into: Caspase-3 subunit p17; Caspase-3 subunit p12]
Carthamus tinctorius	MOL000098	quercetin	CASP3	P42574	Caspase-3 (CASP-3) (EC 3.4.22.56) (Apopain) (Cysteine protease CPP32) (CPP-32) (Protein Yama) (SREBP cleavage activity 1) (SCA-1) [Cleaved into: Caspase-3 subunit p17; Caspase-3 subunit p12]
Platycodon grandiflorum	MOL001689	acacetin	CASP3	P42574	Caspase-3 (CASP-3) (EC 3.4.22.56) (Apopain) (Cysteine protease CPP32) (CPP-32) (Protein Yama) (SREBP cleavage activity 1) (SCA-1) [Cleaved into: Caspase-3 subunit p17; Caspase-3 subunit p12]
Platycodon grandiflorum	MOL000006	luteolin	CASP3	P42574	Caspase-3 (CASP-3) (EC 3.4.22.56) (Apopain) (Cysteine protease CPP32) (CPP-32) (Protein Yama) (SREBP cleavage activity 1) (SCA-1) [Cleaved into: Caspase-3 subunit p17; Caspase-3 subunit p12]
Achyranthes bidentata	MOL000173	wogonin	CASP3	P42574	Caspase-3 (CASP-3) (EC 3.4.22.56) (Apopain) (Cysteine protease CPP32) (CPP-32) (Protein Yama) (SREBP cleavage activity 1) (SCA-1) [Cleaved into: Caspase-3 subunit p17; Caspase-3 subunit p12]
Achyranthes bidentata	MOL002714	baicalein	CASP3	P42574	Caspase-3 (CASP-3) (EC 3.4.22.56) (Apopain) (Cysteine protease CPP32) (CPP-32) (Protein Yama) (SREBP cleavage activity 1) (SCA-1) [Cleaved into: Caspase-3 subunit p17; Caspase-3 subunit p12]
Achyranthes bidentata	MOL000358	beta-sitosterol	CASP3	P42574	Caspase-3 (CASP-3) (EC 3.4.22.56) (Apopain) (Cysteine protease CPP32) (CPP-32) (Protein Yama) (SREBP cleavage activity 1) (SCA-1) [Cleaved into: Caspase-3 subunit p17; Caspase-3 subunit p12]
Achyranthes bidentata	MOL000422	kaempferol	CASP3	P42574	Caspase-3 (CASP-3) (EC 3.4.22.56) (Apopain) (Cysteine protease CPP32) (CPP-32) (Protein Yama) (SREBP cleavage activity 1) (SCA-1) [Cleaved into: Caspase-3 subunit p17; Caspase-3 subunit p12]
Achyranthes bidentata	MOL000098	quercetin	CASP3	P42574	Caspase-3 (CASP-3) (EC 3.4.22.56) (Apopain) (Cysteine protease CPP32) (CPP-32) (Protein Yama) (SREBP cleavage activity 1) (SCA-1) [Cleaved into: Caspase-3 subunit p17; Caspase-3 subunit p12]
Semen Pruni Persicae	MOL000358	beta-sitosterol	CASP3	P42574	Caspase-3 (CASP-3) (EC 3.4.22.56) (Apopain) (Cysteine protease CPP32) (CPP-32) (Protein Yama) (SREBP cleavage activity 1) (SCA-1) [Cleaved into: Caspase-3 subunit p17; Caspase-3 subunit p12]
Fructus Aurantii	MOL000358	beta-sitosterol	CASP3	P42574	Caspase-3 (CASP-3) (EC 3.4.22.56) (Apopain) (Cysteine protease CPP32) (CPP-32) (Protein Yama) (SREBP cleavage activity 1) (SCA-1) [Cleaved into: Caspase-3 subunit p17; Caspase-3 subunit p12]
Fructus Aurantii	MOL004328	naringenin	CASP3	P42574	Caspase-3 (CASP-3) (EC 3.4.22.56) (Apopain) (Cysteine protease CPP32) (CPP-32) (Protein Yama) (SREBP cleavage activity 1) (SCA-1) [Cleaved into: Caspase-3 subunit p17; Caspase-3 subunit p12]
Carthamus tinctorius	MOL000006	luteolin	CASP7	P55210	Caspase-7 (CASP-7) (EC 3.4.22.60) (Apoptotic protease Mch-3) (CMH-1) (ICE-like apoptotic protease 3) (ICE-LAP3) [Cleaved into: Caspase-7 subunit p20; Caspase-7 subunit p11]
Carthamus tinctorius	MOL002773	beta-carotene	CASP7	P55210	Caspase-7 (CASP-7) (EC 3.4.22.60) (Apoptotic protease Mch-3) (CMH-1) (ICE-like apoptotic protease 3) (ICE-LAP3) [Cleaved into: Caspase-7 subunit p20; Caspase-7 subunit p11]
Platycodon grandiflorum	MOL000006	luteolin	CASP7	P55210	Caspase-7 (CASP-7) (EC 3.4.22.60) (Apoptotic protease Mch-3) (CMH-1) (ICE-like apoptotic protease 3) (ICE-LAP3) [Cleaved into: Caspase-7 subunit p20; Caspase-7 subunit p11]
Bupleunum	MOL000098	quercetin	CASP8	Q14790	Caspase-8 (CASP-8) (EC 3.4.22.61) (Apoptotic cysteine protease) (Apoptotic protease Mch-5) (CAP4) (FADD-homologous ICE/ced-3-like protease) (FADD-like ICE) (FLICE) (ICE-like apoptotic protease 5) (MORT1-associated ced-3 homolog) (MACH) [Cleaved into: Caspase-8 subunit p18; Caspase-8 subunit p10]
Radix paeoniae rubra	MOL000358	beta-sitosterol	CASP8	Q14790	Caspase-8 (CASP-8) (EC 3.4.22.61) (Apoptotic cysteine protease) (Apoptotic protease Mch-5) (CAP4) (FADD-homologous ICE/ced-3-like protease) (FADD-like ICE) (FLICE) (ICE-like apoptotic protease 5) (MORT1-associated ced-3 homolog) (MACH) [Cleaved into: Caspase-8 subunit p18; Caspase-8 subunit p10]
Angelica sinensis	MOL000358	beta-sitosterol	CASP8	Q14790	Caspase-8 (CASP-8) (EC 3.4.22.61) (Apoptotic cysteine protease) (Apoptotic protease Mch-5) (CAP4) (FADD-homologous ICE/ced-3-like protease) (FADD-like ICE) (FLICE) (ICE-like apoptotic protease 5) (MORT1-associated ced-3 homolog) (MACH) [Cleaved into: Caspase-8 subunit p18; Caspase-8 subunit p10]
Licorice	MOL000098	quercetin	CASP8	Q14790	Caspase-8 (CASP-8) (EC 3.4.22.61) (Apoptotic cysteine protease) (Apoptotic protease Mch-5) (CAP4) (FADD-homologous ICE/ced-3-like protease) (FADD-like ICE) (FLICE) (ICE-like apoptotic protease 5) (MORT1-associated ced-3 homolog) (MACH) [Cleaved into: Caspase-8 subunit p18; Caspase-8 subunit p10]
Carthamus tinctorius	MOL000358	beta-sitosterol	CASP8	Q14790	Caspase-8 (CASP-8) (EC 3.4.22.61) (Apoptotic cysteine protease) (Apoptotic protease Mch-5) (CAP4) (FADD-homologous ICE/ced-3-like protease) (FADD-like ICE) (FLICE) (ICE-like apoptotic protease 5) (MORT1-associated ced-3 homolog) (MACH) [Cleaved into: Caspase-8 subunit p18; Caspase-8 subunit p10]
Carthamus tinctorius	MOL002773	beta-carotene	CASP8	Q14790	Caspase-8 (CASP-8) (EC 3.4.22.61) (Apoptotic cysteine protease) (Apoptotic protease Mch-5) (CAP4) (FADD-homologous ICE/ced-3-like protease) (FADD-like ICE) (FLICE) (ICE-like apoptotic protease 5) (MORT1-associated ced-3 homolog) (MACH) [Cleaved into: Caspase-8 subunit p18; Caspase-8 subunit p10]
Carthamus tinctorius	MOL000098	quercetin	CASP8	Q14790	Caspase-8 (CASP-8) (EC 3.4.22.61) (Apoptotic cysteine protease) (Apoptotic protease Mch-5) (CAP4) (FADD-homologous ICE/ced-3-like protease) (FADD-like ICE) (FLICE) (ICE-like apoptotic protease 5) (MORT1-associated ced-3 homolog) (MACH) [Cleaved into: Caspase-8 subunit p18; Caspase-8 subunit p10]
Platycodon grandiflorum	MOL001689	acacetin	CASP8	Q14790	Caspase-8 (CASP-8) (EC 3.4.22.61) (Apoptotic cysteine protease) (Apoptotic protease Mch-5) (CAP4) (FADD-homologous ICE/ced-3-like protease) (FADD-like ICE) (FLICE) (ICE-like apoptotic protease 5) (MORT1-associated ced-3 homolog) (MACH) [Cleaved into: Caspase-8 subunit p18; Caspase-8 subunit p10]
Achyranthes bidentata	MOL000358	beta-sitosterol	CASP8	Q14790	Caspase-8 (CASP-8) (EC 3.4.22.61) (Apoptotic cysteine protease) (Apoptotic protease Mch-5) (CAP4) (FADD-homologous ICE/ced-3-like protease) (FADD-like ICE) (FLICE) (ICE-like apoptotic protease 5) (MORT1-associated ced-3 homolog) (MACH) [Cleaved into: Caspase-8 subunit p18; Caspase-8 subunit p10]
Achyranthes bidentata	MOL000098	quercetin	CASP8	Q14790	Caspase-8 (CASP-8) (EC 3.4.22.61) (Apoptotic cysteine protease) (Apoptotic protease Mch-5) (CAP4) (FADD-homologous ICE/ced-3-like protease) (FADD-like ICE) (FLICE) (ICE-like apoptotic protease 5) (MORT1-associated ced-3 homolog) (MACH) [Cleaved into: Caspase-8 subunit p18; Caspase-8 subunit p10]
Semen Pruni Persicae	MOL000358	beta-sitosterol	CASP8	Q14790	Caspase-8 (CASP-8) (EC 3.4.22.61) (Apoptotic cysteine protease) (Apoptotic protease Mch-5) (CAP4) (FADD-homologous ICE/ced-3-like protease) (FADD-like ICE) (FLICE) (ICE-like apoptotic protease 5) (MORT1-associated ced-3 homolog) (MACH) [Cleaved into: Caspase-8 subunit p18; Caspase-8 subunit p10]
Fructus Aurantii	MOL000358	beta-sitosterol	CASP8	Q14790	Caspase-8 (CASP-8) (EC 3.4.22.61) (Apoptotic cysteine protease) (Apoptotic protease Mch-5) (CAP4) (FADD-homologous ICE/ced-3-like protease) (FADD-like ICE) (FLICE) (ICE-like apoptotic protease 5) (MORT1-associated ced-3 homolog) (MACH) [Cleaved into: Caspase-8 subunit p18; Caspase-8 subunit p10]
Bupleunum	MOL000098	quercetin	CASP9	P55211	Caspase-9 (CASP-9) (EC 3.4.22.62) (Apoptotic protease Mch-6) (Apoptotic protease-activating factor 3) (APAF-3) (ICE-like apoptotic protease 6) (ICE-LAP6) [Cleaved into: Caspase-9 subunit p35; Caspase-9 subunit p10]
Radix paeoniae rubra	MOL000358	beta-sitosterol	CASP9	P55211	Caspase-9 (CASP-9) (EC 3.4.22.62) (Apoptotic protease Mch-6) (Apoptotic protease-activating factor 3) (APAF-3) (ICE-like apoptotic protease 6) (ICE-LAP6) [Cleaved into: Caspase-9 subunit p35; Caspase-9 subunit p10]
Angelica sinensis	MOL000358	beta-sitosterol	CASP9	P55211	Caspase-9 (CASP-9) (EC 3.4.22.62) (Apoptotic protease Mch-6) (Apoptotic protease-activating factor 3) (APAF-3) (ICE-like apoptotic protease 6) (ICE-LAP6) [Cleaved into: Caspase-9 subunit p35; Caspase-9 subunit p10]
Licorice	MOL000098	quercetin	CASP9	P55211	Caspase-9 (CASP-9) (EC 3.4.22.62) (Apoptotic protease Mch-6) (Apoptotic protease-activating factor 3) (APAF-3) (ICE-like apoptotic protease 6) (ICE-LAP6) [Cleaved into: Caspase-9 subunit p35; Caspase-9 subunit p10]
Carthamus tinctorius	MOL000006	luteolin	CASP9	P55211	Caspase-9 (CASP-9) (EC 3.4.22.62) (Apoptotic protease Mch-6) (Apoptotic protease-activating factor 3) (APAF-3) (ICE-like apoptotic protease 6) (ICE-LAP6) [Cleaved into: Caspase-9 subunit p35; Caspase-9 subunit p10]
Carthamus tinctorius	MOL000358	beta-sitosterol	CASP9	P55211	Caspase-9 (CASP-9) (EC 3.4.22.62) (Apoptotic protease Mch-6) (Apoptotic protease-activating factor 3) (APAF-3) (ICE-like apoptotic protease 6) (ICE-LAP6) [Cleaved into: Caspase-9 subunit p35; Caspase-9 subunit p10]
Carthamus tinctorius	MOL002773	beta-carotene	CASP9	P55211	Caspase-9 (CASP-9) (EC 3.4.22.62) (Apoptotic protease Mch-6) (Apoptotic protease-activating factor 3) (APAF-3) (ICE-like apoptotic protease 6) (ICE-LAP6) [Cleaved into: Caspase-9 subunit p35; Caspase-9 subunit p10]
Carthamus tinctorius	MOL000098	quercetin	CASP9	P55211	Caspase-9 (CASP-9) (EC 3.4.22.62) (Apoptotic protease Mch-6) (Apoptotic protease-activating factor 3) (APAF-3) (ICE-like apoptotic protease 6) (ICE-LAP6) [Cleaved into: Caspase-9 subunit p35; Caspase-9 subunit p10]
Platycodon grandiflorum	MOL000006	luteolin	CASP9	P55211	Caspase-9 (CASP-9) (EC 3.4.22.62) (Apoptotic protease Mch-6) (Apoptotic protease-activating factor 3) (APAF-3) (ICE-like apoptotic protease 6) (ICE-LAP6) [Cleaved into: Caspase-9 subunit p35; Caspase-9 subunit p10]
Achyranthes bidentata	MOL000173	wogonin	CASP9	P55211	Caspase-9 (CASP-9) (EC 3.4.22.62) (Apoptotic protease Mch-6) (Apoptotic protease-activating factor 3) (APAF-3) (ICE-like apoptotic protease 6) (ICE-LAP6) [Cleaved into: Caspase-9 subunit p35; Caspase-9 subunit p10]
Achyranthes bidentata	MOL000098	quercetin	CASP9	P55211	Caspase-9 (CASP-9) (EC 3.4.22.62) (Apoptotic protease Mch-6) (Apoptotic protease-activating factor 3) (APAF-3) (ICE-like apoptotic protease 6) (ICE-LAP6) [Cleaved into: Caspase-9 subunit p35; Caspase-9 subunit p10]
Semen Pruni Persicae	MOL000358	beta-sitosterol	CASP9	P55211	Caspase-9 (CASP-9) (EC 3.4.22.62) (Apoptotic protease Mch-6) (Apoptotic protease-activating factor 3) (APAF-3) (ICE-like apoptotic protease 6) (ICE-LAP6) [Cleaved into: Caspase-9 subunit p35; Caspase-9 subunit p10]
Fructus Aurantii	MOL000358	beta-sitosterol	CASP9	P55211	Caspase-9 (CASP-9) (EC 3.4.22.62) (Apoptotic protease Mch-6) (Apoptotic protease-activating factor 3) (APAF-3) (ICE-like apoptotic protease 6) (ICE-LAP6) [Cleaved into: Caspase-9 subunit p35; Caspase-9 subunit p10]
Fructus Aurantii	MOL005828	nobiletin	CASP9	P55211	Caspase-9 (CASP-9) (EC 3.4.22.62) (Apoptotic protease Mch-6) (Apoptotic protease-activating factor 3) (APAF-3) (ICE-like apoptotic protease 6) (ICE-LAP6) [Cleaved into: Caspase-9 subunit p35; Caspase-9 subunit p10]
Licorice	MOL004328	naringenin	CAT	P04040	Catalase (EC 1.11.1.6)
Fructus Aurantii	MOL004328	naringenin	CAT	P04040	Catalase (EC 1.11.1.6)
Bupleunum	MOL000098	quercetin	CAV1	Q03135	Caveolin-1
Licorice	MOL000098	quercetin	CAV1	Q03135	Caveolin-1
Carthamus tinctorius	MOL002773	beta-carotene	CAV1	Q03135	Caveolin-1
Carthamus tinctorius	MOL000098	quercetin	CAV1	Q03135	Caveolin-1
Achyranthes bidentata	MOL000098	quercetin	CAV1	Q03135	Caveolin-1
Bupleunum	MOL000098	quercetin	CCL2	P13500	C-C motif chemokine 2 (HC11) (Monocyte chemoattractant protein 1) (Monocyte chemotactic and activating factor) (MCAF) (Monocyte chemotactic protein 1) (MCP-1) (Monocyte secretory protein JE) (Small-inducible cytokine A2)
Licorice	MOL000098	quercetin	CCL2	P13500	C-C motif chemokine 2 (HC11) (Monocyte chemoattractant protein 1) (Monocyte chemotactic and activating factor) (MCAF) (Monocyte chemotactic protein 1) (MCP-1) (Monocyte secretory protein JE) (Small-inducible cytokine A2)
Carthamus tinctorius	MOL000098	quercetin	CCL2	P13500	C-C motif chemokine 2 (HC11) (Monocyte chemoattractant protein 1) (Monocyte chemotactic and activating factor) (MCAF) (Monocyte chemotactic protein 1) (MCP-1) (Monocyte secretory protein JE) (Small-inducible cytokine A2)
Achyranthes bidentata	MOL000173	wogonin	CCL2	P13500	C-C motif chemokine 2 (HC11) (Monocyte chemoattractant protein 1) (Monocyte chemotactic and activating factor) (MCAF) (Monocyte chemotactic protein 1) (MCP-1) (Monocyte secretory protein JE) (Small-inducible cytokine A2)
Achyranthes bidentata	MOL000098	quercetin	CCL2	P13500	C-C motif chemokine 2 (HC11) (Monocyte chemoattractant protein 1) (Monocyte chemotactic and activating factor) (MCAF) (Monocyte chemotactic protein 1) (MCP-1) (Monocyte secretory protein JE) (Small-inducible cytokine A2)
Bupleunum	MOL000354	isorhamnetin	CCNA2	P20248	Cyclin-A2 (Cyclin-A) (Cyclin A)
Rhizoma Chuanxiong	MOL002135	Myricanone	CCNA2	P20248	Cyclin-A2 (Cyclin-A) (Cyclin A)
Licorice	MOL002311	Glycyrol	CCNA2	P20248	Cyclin-A2 (Cyclin-A) (Cyclin A)
Licorice	MOL002565	Medicarpin	CCNA2	P20248	Cyclin-A2 (Cyclin-A) (Cyclin A)
Licorice	MOL000354	isorhamnetin	CCNA2	P20248	Cyclin-A2 (Cyclin-A) (Cyclin A)
Licorice	MOL003656	Lupiwighteone	CCNA2	P20248	Cyclin-A2 (Cyclin-A) (Cyclin A)
Licorice	MOL003896	7-Methoxy-2-methyl isoflavone	CCNA2	P20248	Cyclin-A2 (Cyclin-A) (Cyclin A)
Licorice	MOL000392	formononetin	CCNA2	P20248	Cyclin-A2 (Cyclin-A) (Cyclin A)
Licorice	MOL000417	Calycosin	CCNA2	P20248	Cyclin-A2 (Cyclin-A) (Cyclin A)
Licorice	MOL004808	glyasperin B	CCNA2	P20248	Cyclin-A2 (Cyclin-A) (Cyclin A)
Licorice	MOL004810	glyasperin F	CCNA2	P20248	Cyclin-A2 (Cyclin-A) (Cyclin A)
Licorice	MOL004814	Isotrifoliol	CCNA2	P20248	Cyclin-A2 (Cyclin-A) (Cyclin A)
Licorice	MOL004815	(E)-1-(2,4-dihydroxyphenyl)-3-(2,2-dimethylchromen-6-yl)prop-2-en-1-one	CCNA2	P20248	Cyclin-A2 (Cyclin-A) (Cyclin A)
Licorice	MOL004824	(2S)-6-(2,4-dihydroxyphenyl)-2-(2-hydroxypropan-2-yl)-4-methoxy-2,3-dihydrofuro[3,2-g]chromen-7-one	CCNA2	P20248	Cyclin-A2 (Cyclin-A) (Cyclin A)
Licorice	MOL004828	Glepidotin A	CCNA2	P20248	Cyclin-A2 (Cyclin-A) (Cyclin A)
Licorice	MOL004835	Glypallichalcone	CCNA2	P20248	Cyclin-A2 (Cyclin-A) (Cyclin A)
Licorice	MOL004841	Licochalcone B	CCNA2	P20248	Cyclin-A2 (Cyclin-A) (Cyclin A)
Licorice	MOL004848	licochalcone G	CCNA2	P20248	Cyclin-A2 (Cyclin-A) (Cyclin A)
Licorice	MOL004856	Licoricenin A	CCNA2	P20248	Cyclin-A2 (Cyclin-A) (Cyclin A)
Licorice	MOL004857	Licoricenin B	CCNA2	P20248	Cyclin-A2 (Cyclin-A) (Cyclin A)
Licorice	MOL004863	3-(3,4-dihydroxyphenyl)-5,7-dihydroxy-8-(3-methylbut-2-enyl)chromone	CCNA2	P20248	Cyclin-A2 (Cyclin-A) (Cyclin A)
Licorice	MOL004864	5,7-dihydroxy-3-(4-methoxyphenyl)-8-(3-methylbut-2-enyl)chromone	CCNA2	P20248	Cyclin-A2 (Cyclin-A) (Cyclin A)
Licorice	MOL004866	2-(3,4-dihydroxyphenyl)-5,7-dihydroxy-6-(3-methylbut-2-enyl)chromone	CCNA2	P20248	Cyclin-A2 (Cyclin-A) (Cyclin A)
Licorice	MOL004882	Licocoumarone	CCNA2	P20248	Cyclin-A2 (Cyclin-A) (Cyclin A)
Licorice	MOL004883	Licoisoflavone	CCNA2	P20248	Cyclin-A2 (Cyclin-A) (Cyclin A)
Licorice	MOL004884	Licoisoflavone B	CCNA2	P20248	Cyclin-A2 (Cyclin-A) (Cyclin A)
Licorice	MOL004885	licoisoflavanone	CCNA2	P20248	Cyclin-A2 (Cyclin-A) (Cyclin A)
Licorice	MOL004891	shinpterocarpin	CCNA2	P20248	Cyclin-A2 (Cyclin-A) (Cyclin A)
Licorice	MOL004898	(E)-3-[3,4-dihydroxy-5-(3-methylbut-2-enyl)phenyl]-1-(2,4-dihydroxyphenyl)prop-2-en-1-one	CCNA2	P20248	Cyclin-A2 (Cyclin-A) (Cyclin A)
Licorice	MOL004907	Glyzaglabrin	CCNA2	P20248	Cyclin-A2 (Cyclin-A) (Cyclin A)
Licorice	MOL004912	Glabrone	CCNA2	P20248	Cyclin-A2 (Cyclin-A) (Cyclin A)
Licorice	MOL004913	1,3-dihydroxy-9-methoxy-6-benzofurano[3,2-c]chromenone	CCNA2	P20248	Cyclin-A2 (Cyclin-A) (Cyclin A)
Licorice	MOL004915	Eurycarpin A	CCNA2	P20248	Cyclin-A2 (Cyclin-A) (Cyclin A)
Licorice	MOL004949	Isolicoflavonol	CCNA2	P20248	Cyclin-A2 (Cyclin-A) (Cyclin A)
Licorice	MOL004957	HMO	CCNA2	P20248	Cyclin-A2 (Cyclin-A) (Cyclin A)
Licorice	MOL004959	1-Methoxyphaseollidin	CCNA2	P20248	Cyclin-A2 (Cyclin-A) (Cyclin A)
Licorice	MOL000497	licochalcone a	CCNA2	P20248	Cyclin-A2 (Cyclin-A) (Cyclin A)
Licorice	MOL005000	Licoricenin G	CCNA2	P20248	Cyclin-A2 (Cyclin-A) (Cyclin A)
Licorice	MOL005001	Licoricenin H	CCNA2	P20248	Cyclin-A2 (Cyclin-A) (Cyclin A)
Licorice	MOL005003	Licoagrocarpin	CCNA2	P20248	Cyclin-A2 (Cyclin-A) (Cyclin A)
Licorice	MOL005007	Glyasperins M	CCNA2	P20248	Cyclin-A2 (Cyclin-A) (Cyclin A)
Licorice	MOL005008	Glycyrrhiza flavonol A	CCNA2	P20248	Cyclin-A2 (Cyclin-A) (Cyclin A)
Licorice	MOL005012	Licoagroisoflavone	CCNA2	P20248	Cyclin-A2 (Cyclin-A) (Cyclin A)
Licorice	MOL005016	Odoratin	CCNA2	P20248	Cyclin-A2 (Cyclin-A) (Cyclin A)
Licorice	MOL005017	Phaseol	CCNA2	P20248	Cyclin-A2 (Cyclin-A) (Cyclin A)
Bupleunum	MOL000098	quercetin	CCNB1	P14635	G2/mitotic-specific cyclin-B1
Radix paeoniae rubra	MOL002714	baicalein	CCNB1	P14635	G2/mitotic-specific cyclin-B1
Licorice	MOL000098	quercetin	CCNB1	P14635	G2/mitotic-specific cyclin-B1
Carthamus tinctorius	MOL002714	baicalein	CCNB1	P14635	G2/mitotic-specific cyclin-B1
Carthamus tinctorius	MOL000006	luteolin	CCNB1	P14635	G2/mitotic-specific cyclin-B1
Carthamus tinctorius	MOL000098	quercetin	CCNB1	P14635	G2/mitotic-specific cyclin-B1
Platycodon grandiflorum	MOL000006	luteolin	CCNB1	P14635	G2/mitotic-specific cyclin-B1
Achyranthes bidentata	MOL002714	baicalein	CCNB1	P14635	G2/mitotic-specific cyclin-B1
Achyranthes bidentata	MOL000098	quercetin	CCNB1	P14635	G2/mitotic-specific cyclin-B1
Bupleunum	MOL000098	quercetin	CCND1	P24385	G1/S-specific cyclin-D1 (B-cell lymphoma 1 protein) (BCL-1) (BCL-1 oncogene) (PRAD1 oncogene)
Licorice	MOL000497	licochalcone a	CCND1	P24385	G1/S-specific cyclin-D1 (B-cell lymphoma 1 protein) (BCL-1) (BCL-1 oncogene) (PRAD1 oncogene)
Licorice	MOL000098	quercetin	CCND1	P24385	G1/S-specific cyclin-D1 (B-cell lymphoma 1 protein) (BCL-1) (BCL-1 oncogene) (PRAD1 oncogene)
Carthamus tinctorius	MOL000006	luteolin	CCND1	P24385	G1/S-specific cyclin-D1 (B-cell lymphoma 1 protein) (BCL-1) (BCL-1 oncogene) (PRAD1 oncogene)
Carthamus tinctorius	MOL000098	quercetin	CCND1	P24385	G1/S-specific cyclin-D1 (B-cell lymphoma 1 protein) (BCL-1) (BCL-1 oncogene) (PRAD1 oncogene)
Platycodon grandiflorum	MOL000006	luteolin	CCND1	P24385	G1/S-specific cyclin-D1 (B-cell lymphoma 1 protein) (BCL-1) (BCL-1 oncogene) (PRAD1 oncogene)
Achyranthes bidentata	MOL000173	wogonin	CCND1	P24385	G1/S-specific cyclin-D1 (B-cell lymphoma 1 protein) (BCL-1) (BCL-1 oncogene) (PRAD1 oncogene)
Achyranthes bidentata	MOL000098	quercetin	CCND1	P24385	G1/S-specific cyclin-D1 (B-cell lymphoma 1 protein) (BCL-1) (BCL-1 oncogene) (PRAD1 oncogene)
Radix paeoniae rubra	MOL001924	paeoniflorin	CD14	P08571	Monocyte differentiation antigen CD14 (Myeloid cell-specific leucine-rich glycoprotein) (CD antigen CD14) [Cleaved into: Monocyte differentiation antigen CD14, urinary form; Monocyte differentiation antigen CD14, membrane-bound form]
Fructus Aurantii	MOL005828	nobiletin	CD163	Q86VB7	Scavenger receptor cysteine-rich type 1 protein M130 (Hemoglobin scavenger receptor) (CD antigen CD163) [Cleaved into: Soluble CD163 (sCD163)]
Bupleunum	MOL000098	quercetin	CD40LG	P29965	CD40 ligand (CD40-L) (T-cell antigen Gp39) (TNF-related activation protein) (TRAP) (Tumor necrosis factor ligand superfamily member 5) (CD antigen CD154) [Cleaved into: CD40 ligand, membrane form; CD40 ligand, soluble form (sCD40L)]
Licorice	MOL000098	quercetin	CD40LG	P29965	CD40 ligand (CD40-L) (T-cell antigen Gp39) (TNF-related activation protein) (TRAP) (Tumor necrosis factor ligand superfamily member 5) (CD antigen CD154) [Cleaved into: CD40 ligand, membrane form; CD40 ligand, soluble form (sCD40L)]
Carthamus tinctorius	MOL000006	luteolin	CD40LG	P29965	CD40 ligand (CD40-L) (T-cell antigen Gp39) (TNF-related activation protein) (TRAP) (Tumor necrosis factor ligand superfamily member 5) (CD antigen CD154) [Cleaved into: CD40 ligand, membrane form; CD40 ligand, soluble form (sCD40L)]
Carthamus tinctorius	MOL000098	quercetin	CD40LG	P29965	CD40 ligand (CD40-L) (T-cell antigen Gp39) (TNF-related activation protein) (TRAP) (Tumor necrosis factor ligand superfamily member 5) (CD antigen CD154) [Cleaved into: CD40 ligand, membrane form; CD40 ligand, soluble form (sCD40L)]
Platycodon grandiflorum	MOL000006	luteolin	CD40LG	P29965	CD40 ligand (CD40-L) (T-cell antigen Gp39) (TNF-related activation protein) (TRAP) (Tumor necrosis factor ligand superfamily member 5) (CD antigen CD154) [Cleaved into: CD40 ligand, membrane form; CD40 ligand, soluble form (sCD40L)]
Achyranthes bidentata	MOL000098	quercetin	CD40LG	P29965	CD40 ligand (CD40-L) (T-cell antigen Gp39) (TNF-related activation protein) (TRAP) (Tumor necrosis factor ligand superfamily member 5) (CD antigen CD154) [Cleaved into: CD40 ligand, membrane form; CD40 ligand, soluble form (sCD40L)]
Bupleunum	MOL000422	kaempferol	CDK1	P06493	Cyclin-dependent kinase 1 (CDK1) (EC 2.7.11.22) (EC 2.7.11.23) (Cell division control protein 2 homolog) (Cell division protein kinase 1) (p34 protein kinase)
Bupleunum	MOL000098	quercetin	CDK1	P06493	Cyclin-dependent kinase 1 (CDK1) (EC 2.7.11.22) (EC 2.7.11.23) (Cell division control protein 2 homolog) (Cell division protein kinase 1) (p34 protein kinase)
Radix paeoniae rubra	MOL002714	baicalein	CDK1	P06493	Cyclin-dependent kinase 1 (CDK1) (EC 2.7.11.22) (EC 2.7.11.23) (Cell division control protein 2 homolog) (Cell division protein kinase 1) (p34 protein kinase)
Licorice	MOL000422	kaempferol	CDK1	P06493	Cyclin-dependent kinase 1 (CDK1) (EC 2.7.11.22) (EC 2.7.11.23) (Cell division control protein 2 homolog) (Cell division protein kinase 1) (p34 protein kinase)
Licorice	MOL000098	quercetin	CDK1	P06493	Cyclin-dependent kinase 1 (CDK1) (EC 2.7.11.22) (EC 2.7.11.23) (Cell division control protein 2 homolog) (Cell division protein kinase 1) (p34 protein kinase)
Carthamus tinctorius	MOL002714	baicalein	CDK1	P06493	Cyclin-dependent kinase 1 (CDK1) (EC 2.7.11.22) (EC 2.7.11.23) (Cell division control protein 2 homolog) (Cell division protein kinase 1) (p34 protein kinase)
Carthamus tinctorius	MOL000422	kaempferol	CDK1	P06493	Cyclin-dependent kinase 1 (CDK1) (EC 2.7.11.22) (EC 2.7.11.23) (Cell division control protein 2 homolog) (Cell division protein kinase 1) (p34 protein kinase)
Carthamus tinctorius	MOL000098	quercetin	CDK1	P06493	Cyclin-dependent kinase 1 (CDK1) (EC 2.7.11.22) (EC 2.7.11.23) (Cell division control protein 2 homolog) (Cell division protein kinase 1) (p34 protein kinase)
Achyranthes bidentata	MOL002714	baicalein	CDK1	P06493	Cyclin-dependent kinase 1 (CDK1) (EC 2.7.11.22) (EC 2.7.11.23) (Cell division control protein 2 homolog) (Cell division protein kinase 1) (p34 protein kinase)
Achyranthes bidentata	MOL000422	kaempferol	CDK1	P06493	Cyclin-dependent kinase 1 (CDK1) (EC 2.7.11.22) (EC 2.7.11.23) (Cell division control protein 2 homolog) (Cell division protein kinase 1) (p34 protein kinase)
Achyranthes bidentata	MOL000098	quercetin	CDK1	P06493	Cyclin-dependent kinase 1 (CDK1) (EC 2.7.11.22) (EC 2.7.11.23) (Cell division control protein 2 homolog) (Cell division protein kinase 1) (p34 protein kinase)
Bupleunum	MOL000354	isorhamnetin	CDK2	P24941	Cyclin-dependent kinase 2 (EC 2.7.11.22) (Cell division protein kinase 2) (p33 protein kinase)
Rhizoma Chuanxiong	MOL002135	Myricanone	CDK2	P24941	Cyclin-dependent kinase 2 (EC 2.7.11.22) (Cell division protein kinase 2) (p33 protein kinase)
Rhizoma Chuanxiong	MOL000433	FA	CDK2	P24941	Cyclin-dependent kinase 2 (EC 2.7.11.22) (Cell division protein kinase 2) (p33 protein kinase)
Licorice	MOL000239	Jaranol	CDK2	P24941	Cyclin-dependent kinase 2 (EC 2.7.11.22) (Cell division protein kinase 2) (p33 protein kinase)
Licorice	MOL002565	Medicarpin	CDK2	P24941	Cyclin-dependent kinase 2 (EC 2.7.11.22) (Cell division protein kinase 2) (p33 protein kinase)
Licorice	MOL000354	isorhamnetin	CDK2	P24941	Cyclin-dependent kinase 2 (EC 2.7.11.22) (Cell division protein kinase 2) (p33 protein kinase)
Licorice	MOL003656	Lupiwighteone	CDK2	P24941	Cyclin-dependent kinase 2 (EC 2.7.11.22) (Cell division protein kinase 2) (p33 protein kinase)
Licorice	MOL003896	7-Methoxy-2-methyl isoflavone	CDK2	P24941	Cyclin-dependent kinase 2 (EC 2.7.11.22) (Cell division protein kinase 2) (p33 protein kinase)
Licorice	MOL000392	formononetin	CDK2	P24941	Cyclin-dependent kinase 2 (EC 2.7.11.22) (Cell division protein kinase 2) (p33 protein kinase)
Licorice	MOL000417	Calycosin	CDK2	P24941	Cyclin-dependent kinase 2 (EC 2.7.11.22) (Cell division protein kinase 2) (p33 protein kinase)
Licorice	MOL004808	glyasperin B	CDK2	P24941	Cyclin-dependent kinase 2 (EC 2.7.11.22) (Cell division protein kinase 2) (p33 protein kinase)
Licorice	MOL004810	glyasperin F	CDK2	P24941	Cyclin-dependent kinase 2 (EC 2.7.11.22) (Cell division protein kinase 2) (p33 protein kinase)
Licorice	MOL004814	Isotrifoliol	CDK2	P24941	Cyclin-dependent kinase 2 (EC 2.7.11.22) (Cell division protein kinase 2) (p33 protein kinase)
Licorice	MOL004815	(E)-1-(2,4-dihydroxyphenyl)-3-(2,2-dimethylchromen-6-yl)prop-2-en-1-one	CDK2	P24941	Cyclin-dependent kinase 2 (EC 2.7.11.22) (Cell division protein kinase 2) (p33 protein kinase)
Licorice	MOL004824	(2S)-6-(2,4-dihydroxyphenyl)-2-(2-hydroxypropan-2-yl)-4-methoxy-2,3-dihydrofuro[3,2-g]chromen-7-one	CDK2	P24941	Cyclin-dependent kinase 2 (EC 2.7.11.22) (Cell division protein kinase 2) (p33 protein kinase)
Licorice	MOL004827	Semilicoisoflavone B	CDK2	P24941	Cyclin-dependent kinase 2 (EC 2.7.11.22) (Cell division protein kinase 2) (p33 protein kinase)
Licorice	MOL004828	Glepidotin A	CDK2	P24941	Cyclin-dependent kinase 2 (EC 2.7.11.22) (Cell division protein kinase 2) (p33 protein kinase)
Licorice	MOL004835	Glypallichalcone	CDK2	P24941	Cyclin-dependent kinase 2 (EC 2.7.11.22) (Cell division protein kinase 2) (p33 protein kinase)
Licorice	MOL004841	Licochalcone B	CDK2	P24941	Cyclin-dependent kinase 2 (EC 2.7.11.22) (Cell division protein kinase 2) (p33 protein kinase)
Licorice	MOL004848	licochalcone G	CDK2	P24941	Cyclin-dependent kinase 2 (EC 2.7.11.22) (Cell division protein kinase 2) (p33 protein kinase)
Licorice	MOL004863	3-(3,4-dihydroxyphenyl)-5,7-dihydroxy-8-(3-methylbut-2-enyl)chromone	CDK2	P24941	Cyclin-dependent kinase 2 (EC 2.7.11.22) (Cell division protein kinase 2) (p33 protein kinase)
Licorice	MOL004864	5,7-dihydroxy-3-(4-methoxyphenyl)-8-(3-methylbut-2-enyl)chromone	CDK2	P24941	Cyclin-dependent kinase 2 (EC 2.7.11.22) (Cell division protein kinase 2) (p33 protein kinase)
Licorice	MOL004866	2-(3,4-dihydroxyphenyl)-5,7-dihydroxy-6-(3-methylbut-2-enyl)chromone	CDK2	P24941	Cyclin-dependent kinase 2 (EC 2.7.11.22) (Cell division protein kinase 2) (p33 protein kinase)
Licorice	MOL004882	Licocoumarone	CDK2	P24941	Cyclin-dependent kinase 2 (EC 2.7.11.22) (Cell division protein kinase 2) (p33 protein kinase)
Licorice	MOL004883	Licoisoflavone	CDK2	P24941	Cyclin-dependent kinase 2 (EC 2.7.11.22) (Cell division protein kinase 2) (p33 protein kinase)
Licorice	MOL004884	Licoisoflavone B	CDK2	P24941	Cyclin-dependent kinase 2 (EC 2.7.11.22) (Cell division protein kinase 2) (p33 protein kinase)
Licorice	MOL004885	licoisoflavanone	CDK2	P24941	Cyclin-dependent kinase 2 (EC 2.7.11.22) (Cell division protein kinase 2) (p33 protein kinase)
Licorice	MOL004891	shinpterocarpin	CDK2	P24941	Cyclin-dependent kinase 2 (EC 2.7.11.22) (Cell division protein kinase 2) (p33 protein kinase)
Licorice	MOL004898	(E)-3-[3,4-dihydroxy-5-(3-methylbut-2-enyl)phenyl]-1-(2,4-dihydroxyphenyl)prop-2-en-1-one	CDK2	P24941	Cyclin-dependent kinase 2 (EC 2.7.11.22) (Cell division protein kinase 2) (p33 protein kinase)
Licorice	MOL004907	Glyzaglabrin	CDK2	P24941	Cyclin-dependent kinase 2 (EC 2.7.11.22) (Cell division protein kinase 2) (p33 protein kinase)
Licorice	MOL004912	Glabrone	CDK2	P24941	Cyclin-dependent kinase 2 (EC 2.7.11.22) (Cell division protein kinase 2) (p33 protein kinase)
Licorice	MOL004913	1,3-dihydroxy-9-methoxy-6-benzofurano[3,2-c]chromenone	CDK2	P24941	Cyclin-dependent kinase 2 (EC 2.7.11.22) (Cell division protein kinase 2) (p33 protein kinase)
Licorice	MOL004914	1,3-dihydroxy-8,9-dimethoxy-6-benzofurano[3,2-c]chromenone	CDK2	P24941	Cyclin-dependent kinase 2 (EC 2.7.11.22) (Cell division protein kinase 2) (p33 protein kinase)
Licorice	MOL004915	Eurycarpin A	CDK2	P24941	Cyclin-dependent kinase 2 (EC 2.7.11.22) (Cell division protein kinase 2) (p33 protein kinase)
Licorice	MOL004949	Isolicoflavonol	CDK2	P24941	Cyclin-dependent kinase 2 (EC 2.7.11.22) (Cell division protein kinase 2) (p33 protein kinase)
Licorice	MOL004957	HMO	CDK2	P24941	Cyclin-dependent kinase 2 (EC 2.7.11.22) (Cell division protein kinase 2) (p33 protein kinase)
Licorice	MOL004959	1-Methoxyphaseollidin	CDK2	P24941	Cyclin-dependent kinase 2 (EC 2.7.11.22) (Cell division protein kinase 2) (p33 protein kinase)
Licorice	MOL004961	Quercetin der.	CDK2	P24941	Cyclin-dependent kinase 2 (EC 2.7.11.22) (Cell division protein kinase 2) (p33 protein kinase)
Licorice	MOL000497	licochalcone a	CDK2	P24941	Cyclin-dependent kinase 2 (EC 2.7.11.22) (Cell division protein kinase 2) (p33 protein kinase)
Licorice	MOL004991	7-Acetoxy-2-methylisoflavone	CDK2	P24941	Cyclin-dependent kinase 2 (EC 2.7.11.22) (Cell division protein kinase 2) (p33 protein kinase)
Licorice	MOL005003	Licoagrocarpin	CDK2	P24941	Cyclin-dependent kinase 2 (EC 2.7.11.22) (Cell division protein kinase 2) (p33 protein kinase)
Licorice	MOL005007	Glyasperins M	CDK2	P24941	Cyclin-dependent kinase 2 (EC 2.7.11.22) (Cell division protein kinase 2) (p33 protein kinase)
Licorice	MOL005008	Glycyrrhiza flavonol A	CDK2	P24941	Cyclin-dependent kinase 2 (EC 2.7.11.22) (Cell division protein kinase 2) (p33 protein kinase)
Licorice	MOL005012	Licoagroisoflavone	CDK2	P24941	Cyclin-dependent kinase 2 (EC 2.7.11.22) (Cell division protein kinase 2) (p33 protein kinase)
Licorice	MOL005016	Odoratin	CDK2	P24941	Cyclin-dependent kinase 2 (EC 2.7.11.22) (Cell division protein kinase 2) (p33 protein kinase)
Licorice	MOL005017	Phaseol	CDK2	P24941	Cyclin-dependent kinase 2 (EC 2.7.11.22) (Cell division protein kinase 2) (p33 protein kinase)
Platycodon grandiflorum	MOL001689	acacetin	CDK2	P24941	Cyclin-dependent kinase 2 (EC 2.7.11.22) (Cell division protein kinase 2) (p33 protein kinase)
Achyranthes bidentata	MOL000173	wogonin	CDK2	P24941	Cyclin-dependent kinase 2 (EC 2.7.11.22) (Cell division protein kinase 2) (p33 protein kinase)
Licorice	MOL000497	licochalcone a	CDK4	P11802	Cyclin-dependent kinase 4 (EC 2.7.11.22) (Cell division protein kinase 4) (PSK-J3)
Carthamus tinctorius	MOL000006	luteolin	CDK4	P11802	Cyclin-dependent kinase 4 (EC 2.7.11.22) (Cell division protein kinase 4) (PSK-J3)
Platycodon grandiflorum	MOL000006	luteolin	CDK4	P11802	Cyclin-dependent kinase 4 (EC 2.7.11.22) (Cell division protein kinase 4) (PSK-J3)
Bupleunum	MOL000098	quercetin	CDKN1A	P38936	Cyclin-dependent kinase inhibitor 1 (CDK-interacting protein 1) (Melanoma differentiation-associated protein 6) (MDA-6) (p21)
Licorice	MOL000098	quercetin	CDKN1A	P38936	Cyclin-dependent kinase inhibitor 1 (CDK-interacting protein 1) (Melanoma differentiation-associated protein 6) (MDA-6) (p21)
Carthamus tinctorius	MOL000006	luteolin	CDKN1A	P38936	Cyclin-dependent kinase inhibitor 1 (CDK-interacting protein 1) (Melanoma differentiation-associated protein 6) (MDA-6) (p21)
Carthamus tinctorius	MOL000098	quercetin	CDKN1A	P38936	Cyclin-dependent kinase inhibitor 1 (CDK-interacting protein 1) (Melanoma differentiation-associated protein 6) (MDA-6) (p21)
Platycodon grandiflorum	MOL001689	acacetin	CDKN1A	P38936	Cyclin-dependent kinase inhibitor 1 (CDK-interacting protein 1) (Melanoma differentiation-associated protein 6) (MDA-6) (p21)
Achyranthes bidentata	MOL000173	wogonin	CDKN1A	P38936	Cyclin-dependent kinase inhibitor 1 (CDK-interacting protein 1) (Melanoma differentiation-associated protein 6) (MDA-6) (p21)
Achyranthes bidentata	MOL000098	quercetin	CDKN1A	P38936	Cyclin-dependent kinase inhibitor 1 (CDK-interacting protein 1) (Melanoma differentiation-associated protein 6) (MDA-6) (p21)
Licorice	MOL004328	naringenin	CES1	P23141	Liver carboxylesterase 1 (Acyl-coenzyme A:cholesterol acyltransferase) (ACAT) (Brain carboxylesterase hBr1) (Carboxylesterase 1) (CE-1) (hCE-1) (EC 3.1.1.1) (Cocaine carboxylesterase) (Egasyn) (HMSE) (Methylumbelliferyl-acetate deacetylase 1) (EC 3.1.1.56) (Monocyte/macrophage serine esterase) (Retinyl ester hydrolase) (REH) (Serine esterase 1) (Triacylglycerol hydrolase) (TGH)
Fructus Aurantii	MOL004328	naringenin	CES1	P23141	Liver carboxylesterase 1 (Acyl-coenzyme A:cholesterol acyltransferase) (ACAT) (Brain carboxylesterase hBr1) (Carboxylesterase 1) (CE-1) (hCE-1) (EC 3.1.1.1) (Cocaine carboxylesterase) (Egasyn) (HMSE) (Methylumbelliferyl-acetate deacetylase 1) (EC 3.1.1.56) (Monocyte/macrophage serine esterase) (Retinyl ester hydrolase) (REH) (Serine esterase 1) (Triacylglycerol hydrolase) (TGH)
Bupleunum	MOL000354	isorhamnetin	CHEK1	O14757	Serine/threonine-protein kinase Chk1 (EC 2.7.11.1) (CHK1 checkpoint homolog) (Cell cycle checkpoint kinase) (Checkpoint kinase-1)
Rhizoma Chuanxiong	MOL002135	Myricanone	CHEK1	O14757	Serine/threonine-protein kinase Chk1 (EC 2.7.11.1) (CHK1 checkpoint homolog) (Cell cycle checkpoint kinase) (Checkpoint kinase-1)
Licorice	MOL002311	Glycyrol	CHEK1	O14757	Serine/threonine-protein kinase Chk1 (EC 2.7.11.1) (CHK1 checkpoint homolog) (Cell cycle checkpoint kinase) (Checkpoint kinase-1)
Licorice	MOL000239	Jaranol	CHEK1	O14757	Serine/threonine-protein kinase Chk1 (EC 2.7.11.1) (CHK1 checkpoint homolog) (Cell cycle checkpoint kinase) (Checkpoint kinase-1)
Licorice	MOL000354	isorhamnetin	CHEK1	O14757	Serine/threonine-protein kinase Chk1 (EC 2.7.11.1) (CHK1 checkpoint homolog) (Cell cycle checkpoint kinase) (Checkpoint kinase-1)
Licorice	MOL003656	Lupiwighteone	CHEK1	O14757	Serine/threonine-protein kinase Chk1 (EC 2.7.11.1) (CHK1 checkpoint homolog) (Cell cycle checkpoint kinase) (Checkpoint kinase-1)
Licorice	MOL003896	7-Methoxy-2-methyl isoflavone	CHEK1	O14757	Serine/threonine-protein kinase Chk1 (EC 2.7.11.1) (CHK1 checkpoint homolog) (Cell cycle checkpoint kinase) (Checkpoint kinase-1)
Licorice	MOL000392	formononetin	CHEK1	O14757	Serine/threonine-protein kinase Chk1 (EC 2.7.11.1) (CHK1 checkpoint homolog) (Cell cycle checkpoint kinase) (Checkpoint kinase-1)
Licorice	MOL000417	Calycosin	CHEK1	O14757	Serine/threonine-protein kinase Chk1 (EC 2.7.11.1) (CHK1 checkpoint homolog) (Cell cycle checkpoint kinase) (Checkpoint kinase-1)
Licorice	MOL004814	Isotrifoliol	CHEK1	O14757	Serine/threonine-protein kinase Chk1 (EC 2.7.11.1) (CHK1 checkpoint homolog) (Cell cycle checkpoint kinase) (Checkpoint kinase-1)
Licorice	MOL004815	(E)-1-(2,4-dihydroxyphenyl)-3-(2,2-dimethylchromen-6-yl)prop-2-en-1-one	CHEK1	O14757	Serine/threonine-protein kinase Chk1 (EC 2.7.11.1) (CHK1 checkpoint homolog) (Cell cycle checkpoint kinase) (Checkpoint kinase-1)
Licorice	MOL004824	(2S)-6-(2,4-dihydroxyphenyl)-2-(2-hydroxypropan-2-yl)-4-methoxy-2,3-dihydrofuro[3,2-g]chromen-7-one	CHEK1	O14757	Serine/threonine-protein kinase Chk1 (EC 2.7.11.1) (CHK1 checkpoint homolog) (Cell cycle checkpoint kinase) (Checkpoint kinase-1)
Licorice	MOL004827	Semilicoisoflavone B	CHEK1	O14757	Serine/threonine-protein kinase Chk1 (EC 2.7.11.1) (CHK1 checkpoint homolog) (Cell cycle checkpoint kinase) (Checkpoint kinase-1)
Licorice	MOL004828	Glepidotin A	CHEK1	O14757	Serine/threonine-protein kinase Chk1 (EC 2.7.11.1) (CHK1 checkpoint homolog) (Cell cycle checkpoint kinase) (Checkpoint kinase-1)
Licorice	MOL004835	Glypallichalcone	CHEK1	O14757	Serine/threonine-protein kinase Chk1 (EC 2.7.11.1) (CHK1 checkpoint homolog) (Cell cycle checkpoint kinase) (Checkpoint kinase-1)
Licorice	MOL004841	Licochalcone B	CHEK1	O14757	Serine/threonine-protein kinase Chk1 (EC 2.7.11.1) (CHK1 checkpoint homolog) (Cell cycle checkpoint kinase) (Checkpoint kinase-1)
Licorice	MOL004855	Licoricone	CHEK1	O14757	Serine/threonine-protein kinase Chk1 (EC 2.7.11.1) (CHK1 checkpoint homolog) (Cell cycle checkpoint kinase) (Checkpoint kinase-1)
Licorice	MOL004856	Licoricenin A	CHEK1	O14757	Serine/threonine-protein kinase Chk1 (EC 2.7.11.1) (CHK1 checkpoint homolog) (Cell cycle checkpoint kinase) (Checkpoint kinase-1)
Licorice	MOL004857	Licoricenin B	CHEK1	O14757	Serine/threonine-protein kinase Chk1 (EC 2.7.11.1) (CHK1 checkpoint homolog) (Cell cycle checkpoint kinase) (Checkpoint kinase-1)
Licorice	MOL004863	3-(3,4-dihydroxyphenyl)-5,7-dihydroxy-8-(3-methylbut-2-enyl)chromone	CHEK1	O14757	Serine/threonine-protein kinase Chk1 (EC 2.7.11.1) (CHK1 checkpoint homolog) (Cell cycle checkpoint kinase) (Checkpoint kinase-1)
Licorice	MOL004864	5,7-dihydroxy-3-(4-methoxyphenyl)-8-(3-methylbut-2-enyl)chromone	CHEK1	O14757	Serine/threonine-protein kinase Chk1 (EC 2.7.11.1) (CHK1 checkpoint homolog) (Cell cycle checkpoint kinase) (Checkpoint kinase-1)
Licorice	MOL004866	2-(3,4-dihydroxyphenyl)-5,7-dihydroxy-6-(3-methylbut-2-enyl)chromone	CHEK1	O14757	Serine/threonine-protein kinase Chk1 (EC 2.7.11.1) (CHK1 checkpoint homolog) (Cell cycle checkpoint kinase) (Checkpoint kinase-1)
Licorice	MOL004883	Licoisoflavone	CHEK1	O14757	Serine/threonine-protein kinase Chk1 (EC 2.7.11.1) (CHK1 checkpoint homolog) (Cell cycle checkpoint kinase) (Checkpoint kinase-1)
Licorice	MOL004884	Licoisoflavone B	CHEK1	O14757	Serine/threonine-protein kinase Chk1 (EC 2.7.11.1) (CHK1 checkpoint homolog) (Cell cycle checkpoint kinase) (Checkpoint kinase-1)
Licorice	MOL004907	Glyzaglabrin	CHEK1	O14757	Serine/threonine-protein kinase Chk1 (EC 2.7.11.1) (CHK1 checkpoint homolog) (Cell cycle checkpoint kinase) (Checkpoint kinase-1)
Licorice	MOL004912	Glabrone	CHEK1	O14757	Serine/threonine-protein kinase Chk1 (EC 2.7.11.1) (CHK1 checkpoint homolog) (Cell cycle checkpoint kinase) (Checkpoint kinase-1)
Licorice	MOL004913	1,3-dihydroxy-9-methoxy-6-benzofurano[3,2-c]chromenone	CHEK1	O14757	Serine/threonine-protein kinase Chk1 (EC 2.7.11.1) (CHK1 checkpoint homolog) (Cell cycle checkpoint kinase) (Checkpoint kinase-1)
Licorice	MOL004914	1,3-dihydroxy-8,9-dimethoxy-6-benzofurano[3,2-c]chromenone	CHEK1	O14757	Serine/threonine-protein kinase Chk1 (EC 2.7.11.1) (CHK1 checkpoint homolog) (Cell cycle checkpoint kinase) (Checkpoint kinase-1)
Licorice	MOL004915	Eurycarpin A	CHEK1	O14757	Serine/threonine-protein kinase Chk1 (EC 2.7.11.1) (CHK1 checkpoint homolog) (Cell cycle checkpoint kinase) (Checkpoint kinase-1)
Licorice	MOL004957	HMO	CHEK1	O14757	Serine/threonine-protein kinase Chk1 (EC 2.7.11.1) (CHK1 checkpoint homolog) (Cell cycle checkpoint kinase) (Checkpoint kinase-1)
Licorice	MOL000497	licochalcone a	CHEK1	O14757	Serine/threonine-protein kinase Chk1 (EC 2.7.11.1) (CHK1 checkpoint homolog) (Cell cycle checkpoint kinase) (Checkpoint kinase-1)
Licorice	MOL004991	7-Acetoxy-2-methylisoflavone	CHEK1	O14757	Serine/threonine-protein kinase Chk1 (EC 2.7.11.1) (CHK1 checkpoint homolog) (Cell cycle checkpoint kinase) (Checkpoint kinase-1)
Licorice	MOL005000	Licoricenin G	CHEK1	O14757	Serine/threonine-protein kinase Chk1 (EC 2.7.11.1) (CHK1 checkpoint homolog) (Cell cycle checkpoint kinase) (Checkpoint kinase-1)
Licorice	MOL005012	Licoagroisoflavone	CHEK1	O14757	Serine/threonine-protein kinase Chk1 (EC 2.7.11.1) (CHK1 checkpoint homolog) (Cell cycle checkpoint kinase) (Checkpoint kinase-1)
Licorice	MOL005016	Odoratin	CHEK1	O14757	Serine/threonine-protein kinase Chk1 (EC 2.7.11.1) (CHK1 checkpoint homolog) (Cell cycle checkpoint kinase) (Checkpoint kinase-1)
Licorice	MOL005017	Phaseol	CHEK1	O14757	Serine/threonine-protein kinase Chk1 (EC 2.7.11.1) (CHK1 checkpoint homolog) (Cell cycle checkpoint kinase) (Checkpoint kinase-1)
Platycodon grandiflorum	MOL001689	acacetin	CHEK1	O14757	Serine/threonine-protein kinase Chk1 (EC 2.7.11.1) (CHK1 checkpoint homolog) (Cell cycle checkpoint kinase) (Checkpoint kinase-1)
Achyranthes bidentata	MOL000173	wogonin	CHEK1	O14757	Serine/threonine-protein kinase Chk1 (EC 2.7.11.1) (CHK1 checkpoint homolog) (Cell cycle checkpoint kinase) (Checkpoint kinase-1)
Fructus Aurantii	MOL005828	nobiletin	CHEK1	O14757	Serine/threonine-protein kinase Chk1 (EC 2.7.11.1) (CHK1 checkpoint homolog) (Cell cycle checkpoint kinase) (Checkpoint kinase-1)
Bupleunum	MOL000098	quercetin	CHEK2	O96017	Serine/threonine-protein kinase Chk2 (EC 2.7.11.1) (CHK2 checkpoint homolog) (Cds1 homolog) (Hucds1) (hCds1) (Checkpoint kinase 2)
Licorice	MOL000098	quercetin	CHEK2	O96017	Serine/threonine-protein kinase Chk2 (EC 2.7.11.1) (CHK2 checkpoint homolog) (Cds1 homolog) (Hucds1) (hCds1) (Checkpoint kinase 2)
Carthamus tinctorius	MOL000098	quercetin	CHEK2	O96017	Serine/threonine-protein kinase Chk2 (EC 2.7.11.1) (CHK2 checkpoint homolog) (Cds1 homolog) (Hucds1) (hCds1) (Checkpoint kinase 2)
Achyranthes bidentata	MOL000098	quercetin	CHEK2	O96017	Serine/threonine-protein kinase Chk2 (EC 2.7.11.1) (CHK2 checkpoint homolog) (Cds1 homolog) (Hucds1) (hCds1) (Checkpoint kinase 2)
Bupleunum	MOL000449	Stigmasterol	CHRM1	P11229	Muscarinic acetylcholine receptor M1
Bupleunum	MOL000422	kaempferol	CHRM1	P11229	Muscarinic acetylcholine receptor M1
Radix paeoniae rubra	MOL000358	beta-sitosterol	CHRM1	P11229	Muscarinic acetylcholine receptor M1
Radix paeoniae rubra	MOL000449	Stigmasterol	CHRM1	P11229	Muscarinic acetylcholine receptor M1
Angelica sinensis	MOL000358	beta-sitosterol	CHRM1	P11229	Muscarinic acetylcholine receptor M1
Angelica sinensis	MOL000449	Stigmasterol	CHRM1	P11229	Muscarinic acetylcholine receptor M1
Radix rehmanniae	MOL000449	Stigmasterol	CHRM1	P11229	Muscarinic acetylcholine receptor M1
Licorice	MOL001484	Inermine	CHRM1	P11229	Muscarinic acetylcholine receptor M1
Licorice	MOL002565	Medicarpin	CHRM1	P11229	Muscarinic acetylcholine receptor M1
Licorice	MOL003896	7-Methoxy-2-methyl isoflavone	CHRM1	P11229	Muscarinic acetylcholine receptor M1
Licorice	MOL000392	formononetin	CHRM1	P11229	Muscarinic acetylcholine receptor M1
Licorice	MOL000422	kaempferol	CHRM1	P11229	Muscarinic acetylcholine receptor M1
Licorice	MOL004835	Glypallichalcone	CHRM1	P11229	Muscarinic acetylcholine receptor M1
Licorice	MOL004891	shinpterocarpin	CHRM1	P11229	Muscarinic acetylcholine receptor M1
Licorice	MOL004957	HMO	CHRM1	P11229	Muscarinic acetylcholine receptor M1
Licorice	MOL000497	licochalcone a	CHRM1	P11229	Muscarinic acetylcholine receptor M1
Licorice	MOL005003	Licoagrocarpin	CHRM1	P11229	Muscarinic acetylcholine receptor M1
Carthamus tinctorius	MOL000358	beta-sitosterol	CHRM1	P11229	Muscarinic acetylcholine receptor M1
Carthamus tinctorius	MOL000422	kaempferol	CHRM1	P11229	Muscarinic acetylcholine receptor M1
Carthamus tinctorius	MOL000449	Stigmasterol	CHRM1	P11229	Muscarinic acetylcholine receptor M1
Achyranthes bidentata	MOL000358	beta-sitosterol	CHRM1	P11229	Muscarinic acetylcholine receptor M1
Achyranthes bidentata	MOL000422	kaempferol	CHRM1	P11229	Muscarinic acetylcholine receptor M1
Achyranthes bidentata	MOL000449	Stigmasterol	CHRM1	P11229	Muscarinic acetylcholine receptor M1
Semen Pruni Persicae	MOL001328	2,3-didehydro GA70	CHRM1	P11229	Muscarinic acetylcholine receptor M1
Semen Pruni Persicae	MOL001340	GA120	CHRM1	P11229	Muscarinic acetylcholine receptor M1
Semen Pruni Persicae	MOL001358	gibberellin 7	CHRM1	P11229	Muscarinic acetylcholine receptor M1
Semen Pruni Persicae	MOL000296	hederagenin	CHRM1	P11229	Muscarinic acetylcholine receptor M1
Semen Pruni Persicae	MOL000358	beta-sitosterol	CHRM1	P11229	Muscarinic acetylcholine receptor M1
Fructus Aurantii	MOL000358	beta-sitosterol	CHRM1	P11229	Muscarinic acetylcholine receptor M1
Bupleunum	MOL000449	Stigmasterol	CHRM2	P08172	Muscarinic acetylcholine receptor M2
Bupleunum	MOL000422	kaempferol	CHRM2	P08172	Muscarinic acetylcholine receptor M2
Radix paeoniae rubra	MOL000358	beta-sitosterol	CHRM2	P08172	Muscarinic acetylcholine receptor M2
Radix paeoniae rubra	MOL000449	Stigmasterol	CHRM2	P08172	Muscarinic acetylcholine receptor M2
Angelica sinensis	MOL000358	beta-sitosterol	CHRM2	P08172	Muscarinic acetylcholine receptor M2
Angelica sinensis	MOL000449	Stigmasterol	CHRM2	P08172	Muscarinic acetylcholine receptor M2
Radix rehmanniae	MOL000449	Stigmasterol	CHRM2	P08172	Muscarinic acetylcholine receptor M2
Licorice	MOL002565	Medicarpin	CHRM2	P08172	Muscarinic acetylcholine receptor M2
Licorice	MOL000422	kaempferol	CHRM2	P08172	Muscarinic acetylcholine receptor M2
Carthamus tinctorius	MOL000358	beta-sitosterol	CHRM2	P08172	Muscarinic acetylcholine receptor M2
Carthamus tinctorius	MOL000422	kaempferol	CHRM2	P08172	Muscarinic acetylcholine receptor M2
Carthamus tinctorius	MOL000449	Stigmasterol	CHRM2	P08172	Muscarinic acetylcholine receptor M2
Achyranthes bidentata	MOL000358	beta-sitosterol	CHRM2	P08172	Muscarinic acetylcholine receptor M2
Achyranthes bidentata	MOL000422	kaempferol	CHRM2	P08172	Muscarinic acetylcholine receptor M2
Achyranthes bidentata	MOL000449	Stigmasterol	CHRM2	P08172	Muscarinic acetylcholine receptor M2
Semen Pruni Persicae	MOL001340	GA120	CHRM2	P08172	Muscarinic acetylcholine receptor M2
Semen Pruni Persicae	MOL001353	GA60	CHRM2	P08172	Muscarinic acetylcholine receptor M2
Semen Pruni Persicae	MOL000296	hederagenin	CHRM2	P08172	Muscarinic acetylcholine receptor M2
Semen Pruni Persicae	MOL000358	beta-sitosterol	CHRM2	P08172	Muscarinic acetylcholine receptor M2
Fructus Aurantii	MOL000358	beta-sitosterol	CHRM2	P08172	Muscarinic acetylcholine receptor M2
Bupleunum	MOL000449	Stigmasterol	CHRM3	P20309	Muscarinic acetylcholine receptor M3
Radix paeoniae rubra	MOL000358	beta-sitosterol	CHRM3	P20309	Muscarinic acetylcholine receptor M3
Radix paeoniae rubra	MOL000449	Stigmasterol	CHRM3	P20309	Muscarinic acetylcholine receptor M3
Angelica sinensis	MOL000358	beta-sitosterol	CHRM3	P20309	Muscarinic acetylcholine receptor M3
Angelica sinensis	MOL000449	Stigmasterol	CHRM3	P20309	Muscarinic acetylcholine receptor M3
Radix rehmanniae	MOL000449	Stigmasterol	CHRM3	P20309	Muscarinic acetylcholine receptor M3
Licorice	MOL001484	Inermine	CHRM3	P20309	Muscarinic acetylcholine receptor M3
Licorice	MOL002565	Medicarpin	CHRM3	P20309	Muscarinic acetylcholine receptor M3
Licorice	MOL003896	7-Methoxy-2-methyl isoflavone	CHRM3	P20309	Muscarinic acetylcholine receptor M3
Licorice	MOL004891	shinpterocarpin	CHRM3	P20309	Muscarinic acetylcholine receptor M3
Licorice	MOL005003	Licoagrocarpin	CHRM3	P20309	Muscarinic acetylcholine receptor M3
Carthamus tinctorius	MOL000358	beta-sitosterol	CHRM3	P20309	Muscarinic acetylcholine receptor M3
Carthamus tinctorius	MOL000449	Stigmasterol	CHRM3	P20309	Muscarinic acetylcholine receptor M3
Achyranthes bidentata	MOL000358	beta-sitosterol	CHRM3	P20309	Muscarinic acetylcholine receptor M3
Achyranthes bidentata	MOL000449	Stigmasterol	CHRM3	P20309	Muscarinic acetylcholine receptor M3
Semen Pruni Persicae	MOL001340	GA120	CHRM3	P20309	Muscarinic acetylcholine receptor M3
Semen Pruni Persicae	MOL001358	gibberellin 7	CHRM3	P20309	Muscarinic acetylcholine receptor M3
Semen Pruni Persicae	MOL000296	hederagenin	CHRM3	P20309	Muscarinic acetylcholine receptor M3
Semen Pruni Persicae	MOL000358	beta-sitosterol	CHRM3	P20309	Muscarinic acetylcholine receptor M3
Fructus Aurantii	MOL000358	beta-sitosterol	CHRM3	P20309	Muscarinic acetylcholine receptor M3
Radix paeoniae rubra	MOL000358	beta-sitosterol	CHRM4	P08173	Muscarinic acetylcholine receptor M4
Angelica sinensis	MOL000358	beta-sitosterol	CHRM4	P08173	Muscarinic acetylcholine receptor M4
Licorice	MOL002565	Medicarpin	CHRM4	P08173	Muscarinic acetylcholine receptor M4
Carthamus tinctorius	MOL000358	beta-sitosterol	CHRM4	P08173	Muscarinic acetylcholine receptor M4
Achyranthes bidentata	MOL000358	beta-sitosterol	CHRM4	P08173	Muscarinic acetylcholine receptor M4
Semen Pruni Persicae	MOL000358	beta-sitosterol	CHRM4	P08173	Muscarinic acetylcholine receptor M4
Fructus Aurantii	MOL000358	beta-sitosterol	CHRM4	P08173	Muscarinic acetylcholine receptor M4
Licorice	MOL002565	Medicarpin	CHRM5	P08912	Muscarinic acetylcholine receptor M5
Licorice	MOL003896	7-Methoxy-2-methyl isoflavone	CHRM5	P08912	Muscarinic acetylcholine receptor M5
Licorice	MOL005003	Licoagrocarpin	CHRM5	P08912	Muscarinic acetylcholine receptor M5
Radix paeoniae rubra	MOL000358	beta-sitosterol	CHRNA2	Q15822	Neuronal acetylcholine receptor subunit alpha-2
Angelica sinensis	MOL000358	beta-sitosterol	CHRNA2	Q15822	Neuronal acetylcholine receptor subunit alpha-2
Carthamus tinctorius	MOL000358	beta-sitosterol	CHRNA2	Q15822	Neuronal acetylcholine receptor subunit alpha-2
Achyranthes bidentata	MOL000358	beta-sitosterol	CHRNA2	Q15822	Neuronal acetylcholine receptor subunit alpha-2
Semen Pruni Persicae	MOL000358	beta-sitosterol	CHRNA2	Q15822	Neuronal acetylcholine receptor subunit alpha-2
Fructus Aurantii	MOL000358	beta-sitosterol	CHRNA2	Q15822	Neuronal acetylcholine receptor subunit alpha-2
Bupleunum	MOL000098	quercetin	CHUK	O15111	Inhibitor of nuclear factor kappa-B kinase subunit alpha (I-kappa-B kinase alpha) (IKK-A) (IKK-alpha) (IkBKA) (IkappaB kinase) (EC 2.7.11.10) (Conserved helix-loop-helix ubiquitous kinase) (I-kappa-B kinase 1) (IKK1) (Nuclear factor NF-kappa-B inhibitor kinase alpha) (NFKBIKA) (Transcription factor 16) (TCF-16)
Licorice	MOL000098	quercetin	CHUK	O15111	Inhibitor of nuclear factor kappa-B kinase subunit alpha (I-kappa-B kinase alpha) (IKK-A) (IKK-alpha) (IkBKA) (IkappaB kinase) (EC 2.7.11.10) (Conserved helix-loop-helix ubiquitous kinase) (I-kappa-B kinase 1) (IKK1) (Nuclear factor NF-kappa-B inhibitor kinase alpha) (NFKBIKA) (Transcription factor 16) (TCF-16)
Carthamus tinctorius	MOL000098	quercetin	CHUK	O15111	Inhibitor of nuclear factor kappa-B kinase subunit alpha (I-kappa-B kinase alpha) (IKK-A) (IKK-alpha) (IkBKA) (IkappaB kinase) (EC 2.7.11.10) (Conserved helix-loop-helix ubiquitous kinase) (I-kappa-B kinase 1) (IKK1) (Nuclear factor NF-kappa-B inhibitor kinase alpha) (NFKBIKA) (Transcription factor 16) (TCF-16)
Achyranthes bidentata	MOL000098	quercetin	CHUK	O15111	Inhibitor of nuclear factor kappa-B kinase subunit alpha (I-kappa-B kinase alpha) (IKK-A) (IKK-alpha) (IkBKA) (IkappaB kinase) (EC 2.7.11.10) (Conserved helix-loop-helix ubiquitous kinase) (I-kappa-B kinase 1) (IKK1) (Nuclear factor NF-kappa-B inhibitor kinase alpha) (NFKBIKA) (Transcription factor 16) (TCF-16)
Bupleunum	MOL000098	quercetin	CLDN4	O14493	Claudin-4 (Clostridium perfringens enterotoxin receptor) (CPE-R) (CPE-receptor) (Williams-Beuren syndrome chromosomal region 8 protein)
Licorice	MOL000098	quercetin	CLDN4	O14493	Claudin-4 (Clostridium perfringens enterotoxin receptor) (CPE-R) (CPE-receptor) (Williams-Beuren syndrome chromosomal region 8 protein)
Carthamus tinctorius	MOL000098	quercetin	CLDN4	O14493	Claudin-4 (Clostridium perfringens enterotoxin receptor) (CPE-R) (CPE-receptor) (Williams-Beuren syndrome chromosomal region 8 protein)
Achyranthes bidentata	MOL000098	quercetin	CLDN4	O14493	Claudin-4 (Clostridium perfringens enterotoxin receptor) (CPE-R) (CPE-receptor) (Williams-Beuren syndrome chromosomal region 8 protein)
Bupleunum	MOL000098	quercetin	COL1A1	P02452	Collagen alpha-1(I) chain (Alpha-1 type I collagen)
Licorice	MOL000098	quercetin	COL1A1	P02452	Collagen alpha-1(I) chain (Alpha-1 type I collagen)
Carthamus tinctorius	MOL000098	quercetin	COL1A1	P02452	Collagen alpha-1(I) chain (Alpha-1 type I collagen)
Achyranthes bidentata	MOL000098	quercetin	COL1A1	P02452	Collagen alpha-1(I) chain (Alpha-1 type I collagen)
Bupleunum	MOL000098	quercetin	COL3A1	P02461	Collagen alpha-1(III) chain
Licorice	MOL000098	quercetin	COL3A1	P02461	Collagen alpha-1(III) chain
Carthamus tinctorius	MOL000098	quercetin	COL3A1	P02461	Collagen alpha-1(III) chain
Achyranthes bidentata	MOL000098	quercetin	COL3A1	P02461	Collagen alpha-1(III) chain
Fructus Aurantii	MOL005828	nobiletin	CREB1	P16220	Cyclic AMP-responsive element-binding protein 1 (CREB-1) (cAMP-responsive element-binding protein 1)
Bupleunum	MOL000098	quercetin	CRP	P02741	C-reactive protein [Cleaved into: C-reactive protein(1-205)]
Licorice	MOL000098	quercetin	CRP	P02741	C-reactive protein [Cleaved into: C-reactive protein(1-205)]
Carthamus tinctorius	MOL000098	quercetin	CRP	P02741	C-reactive protein [Cleaved into: C-reactive protein(1-205)]
Achyranthes bidentata	MOL000098	quercetin	CRP	P02741	C-reactive protein [Cleaved into: C-reactive protein(1-205)]
Carthamus tinctorius	MOL002773	beta-carotene	CTNNB1	P35222	Catenin beta-1 (Beta-catenin)
Bupleunum	MOL000449	Stigmasterol	CTRB1	P17538	Chymotrypsinogen B (EC 3.4.21.1) [Cleaved into: Chymotrypsin B chain A; Chymotrypsin B chain B; Chymotrypsin B chain C]
Radix paeoniae rubra	MOL000449	Stigmasterol	CTRB1	P17538	Chymotrypsinogen B (EC 3.4.21.1) [Cleaved into: Chymotrypsin B chain A; Chymotrypsin B chain B; Chymotrypsin B chain C]
Angelica sinensis	MOL000449	Stigmasterol	CTRB1	P17538	Chymotrypsinogen B (EC 3.4.21.1) [Cleaved into: Chymotrypsin B chain A; Chymotrypsin B chain B; Chymotrypsin B chain C]
Radix rehmanniae	MOL000449	Stigmasterol	CTRB1	P17538	Chymotrypsinogen B (EC 3.4.21.1) [Cleaved into: Chymotrypsin B chain A; Chymotrypsin B chain B; Chymotrypsin B chain C]
Carthamus tinctorius	MOL000449	Stigmasterol	CTRB1	P17538	Chymotrypsinogen B (EC 3.4.21.1) [Cleaved into: Chymotrypsin B chain A; Chymotrypsin B chain B; Chymotrypsin B chain C]
Achyranthes bidentata	MOL000449	Stigmasterol	CTRB1	P17538	Chymotrypsinogen B (EC 3.4.21.1) [Cleaved into: Chymotrypsin B chain A; Chymotrypsin B chain B; Chymotrypsin B chain C]
Bupleunum	MOL000098	quercetin	CTSD	P07339	Cathepsin D (EC 3.4.23.5) [Cleaved into: Cathepsin D light chain; Cathepsin D heavy chain]
Licorice	MOL000098	quercetin	CTSD	P07339	Cathepsin D (EC 3.4.23.5) [Cleaved into: Cathepsin D light chain; Cathepsin D heavy chain]
Carthamus tinctorius	MOL000098	quercetin	CTSD	P07339	Cathepsin D (EC 3.4.23.5) [Cleaved into: Cathepsin D light chain; Cathepsin D heavy chain]
Achyranthes bidentata	MOL000098	quercetin	CTSD	P07339	Cathepsin D (EC 3.4.23.5) [Cleaved into: Cathepsin D light chain; Cathepsin D heavy chain]
Bupleunum	MOL000098	quercetin	CXCL10	P02778	C-X-C motif chemokine 10 (10 kDa interferon gamma-induced protein) (Gamma-IP10) (IP-10) (Small-inducible cytokine B10) [Cleaved into: CXCL10(1-73)]
Licorice	MOL000098	quercetin	CXCL10	P02778	C-X-C motif chemokine 10 (10 kDa interferon gamma-induced protein) (Gamma-IP10) (IP-10) (Small-inducible cytokine B10) [Cleaved into: CXCL10(1-73)]
Carthamus tinctorius	MOL000098	quercetin	CXCL10	P02778	C-X-C motif chemokine 10 (10 kDa interferon gamma-induced protein) (Gamma-IP10) (IP-10) (Small-inducible cytokine B10) [Cleaved into: CXCL10(1-73)]
Achyranthes bidentata	MOL000098	quercetin	CXCL10	P02778	C-X-C motif chemokine 10 (10 kDa interferon gamma-induced protein) (Gamma-IP10) (IP-10) (Small-inducible cytokine B10) [Cleaved into: CXCL10(1-73)]
Bupleunum	MOL000098	quercetin	CXCL11	O14625	C-X-C motif chemokine 11 (Beta-R1) (H174) (Interferon gamma-inducible protein 9) (IP-9) (Interferon-inducible T-cell alpha chemoattractant) (I-TAC) (Small-inducible cytokine B11)
Licorice	MOL000098	quercetin	CXCL11	O14625	C-X-C motif chemokine 11 (Beta-R1) (H174) (Interferon gamma-inducible protein 9) (IP-9) (Interferon-inducible T-cell alpha chemoattractant) (I-TAC) (Small-inducible cytokine B11)
Carthamus tinctorius	MOL000098	quercetin	CXCL11	O14625	C-X-C motif chemokine 11 (Beta-R1) (H174) (Interferon gamma-inducible protein 9) (IP-9) (Interferon-inducible T-cell alpha chemoattractant) (I-TAC) (Small-inducible cytokine B11)
Achyranthes bidentata	MOL000098	quercetin	CXCL11	O14625	C-X-C motif chemokine 11 (Beta-R1) (H174) (Interferon gamma-inducible protein 9) (IP-9) (Interferon-inducible T-cell alpha chemoattractant) (I-TAC) (Small-inducible cytokine B11)
Bupleunum	MOL000098	quercetin	CXCL2	P19875	C-X-C motif chemokine 2 (Growth-regulated protein beta) (Gro-beta) (Macrophage inflammatory protein 2-alpha) (MIP2-alpha) [Cleaved into: GRO-beta(5-73) (GRO-beta-T) (Hematopoietic synergistic factor) (HSF) (SB-251353)]
Licorice	MOL000098	quercetin	CXCL2	P19875	C-X-C motif chemokine 2 (Growth-regulated protein beta) (Gro-beta) (Macrophage inflammatory protein 2-alpha) (MIP2-alpha) [Cleaved into: GRO-beta(5-73) (GRO-beta-T) (Hematopoietic synergistic factor) (HSF) (SB-251353)]
Carthamus tinctorius	MOL000098	quercetin	CXCL2	P19875	C-X-C motif chemokine 2 (Growth-regulated protein beta) (Gro-beta) (Macrophage inflammatory protein 2-alpha) (MIP2-alpha) [Cleaved into: GRO-beta(5-73) (GRO-beta-T) (Hematopoietic synergistic factor) (HSF) (SB-251353)]
Achyranthes bidentata	MOL000098	quercetin	CXCL2	P19875	C-X-C motif chemokine 2 (Growth-regulated protein beta) (Gro-beta) (Macrophage inflammatory protein 2-alpha) (MIP2-alpha) [Cleaved into: GRO-beta(5-73) (GRO-beta-T) (Hematopoietic synergistic factor) (HSF) (SB-251353)]
Radix paeoniae rubra	MOL002714	baicalein	CYCS	P99999	Cytochrome c
Carthamus tinctorius	MOL002714	baicalein	CYCS	P99999	Cytochrome c
Achyranthes bidentata	MOL002714	baicalein	CYCS	P99999	Cytochrome c
Licorice	MOL004328	naringenin	CYP19A1	P11511	Aromatase (EC 1.14.14.14) (CYPXIX) (Cytochrome P-450AROM) (Cytochrome P450 19A1) (Estrogen synthase)
Platycodon grandiflorum	MOL001689	acacetin	CYP19A1	P11511	Aromatase (EC 1.14.14.14) (CYPXIX) (Cytochrome P-450AROM) (Cytochrome P450 19A1) (Estrogen synthase)
Fructus Aurantii	MOL004328	naringenin	CYP19A1	P11511	Aromatase (EC 1.14.14.14) (CYPXIX) (Cytochrome P-450AROM) (Cytochrome P450 19A1) (Estrogen synthase)
Bupleunum	MOL000422	kaempferol	CYP1A1	P04798	Cytochrome P450 1A1 (EC 1.14.14.1) (CYPIA1) (Cytochrome P450 form 6) (Cytochrome P450-C) (Cytochrome P450-P1)
Bupleunum	MOL000098	quercetin	CYP1A1	P04798	Cytochrome P450 1A1 (EC 1.14.14.1) (CYPIA1) (Cytochrome P450 form 6) (Cytochrome P450-C) (Cytochrome P450-P1)
Licorice	MOL000422	kaempferol	CYP1A1	P04798	Cytochrome P450 1A1 (EC 1.14.14.1) (CYPIA1) (Cytochrome P450 form 6) (Cytochrome P450-C) (Cytochrome P450-P1)
Licorice	MOL000098	quercetin	CYP1A1	P04798	Cytochrome P450 1A1 (EC 1.14.14.1) (CYPIA1) (Cytochrome P450 form 6) (Cytochrome P450-C) (Cytochrome P450-P1)
Carthamus tinctorius	MOL000422	kaempferol	CYP1A1	P04798	Cytochrome P450 1A1 (EC 1.14.14.1) (CYPIA1) (Cytochrome P450 form 6) (Cytochrome P450-C) (Cytochrome P450-P1)
Carthamus tinctorius	MOL000098	quercetin	CYP1A1	P04798	Cytochrome P450 1A1 (EC 1.14.14.1) (CYPIA1) (Cytochrome P450 form 6) (Cytochrome P450-C) (Cytochrome P450-P1)
Achyranthes bidentata	MOL000422	kaempferol	CYP1A1	P04798	Cytochrome P450 1A1 (EC 1.14.14.1) (CYPIA1) (Cytochrome P450 form 6) (Cytochrome P450-C) (Cytochrome P450-P1)
Achyranthes bidentata	MOL000098	quercetin	CYP1A1	P04798	Cytochrome P450 1A1 (EC 1.14.14.1) (CYPIA1) (Cytochrome P450 form 6) (Cytochrome P450-C) (Cytochrome P450-P1)
Bupleunum	MOL000422	kaempferol	CYP1A2	P05177	Cytochrome P450 1A2 (EC 1.14.14.1) (CYPIA2) (Cholesterol 25-hydroxylase) (Cytochrome P(3)450) (Cytochrome P450 4) (Cytochrome P450-P3)
Bupleunum	MOL000098	quercetin	CYP1A2	P05177	Cytochrome P450 1A2 (EC 1.14.14.1) (CYPIA2) (Cholesterol 25-hydroxylase) (Cytochrome P(3)450) (Cytochrome P450 4) (Cytochrome P450-P3)
Licorice	MOL000422	kaempferol	CYP1A2	P05177	Cytochrome P450 1A2 (EC 1.14.14.1) (CYPIA2) (Cholesterol 25-hydroxylase) (Cytochrome P(3)450) (Cytochrome P450 4) (Cytochrome P450-P3)
Licorice	MOL000098	quercetin	CYP1A2	P05177	Cytochrome P450 1A2 (EC 1.14.14.1) (CYPIA2) (Cholesterol 25-hydroxylase) (Cytochrome P(3)450) (Cytochrome P450 4) (Cytochrome P450-P3)
Carthamus tinctorius	MOL002773	beta-carotene	CYP1A2	P05177	Cytochrome P450 1A2 (EC 1.14.14.1) (CYPIA2) (Cholesterol 25-hydroxylase) (Cytochrome P(3)450) (Cytochrome P450 4) (Cytochrome P450-P3)
Carthamus tinctorius	MOL000422	kaempferol	CYP1A2	P05177	Cytochrome P450 1A2 (EC 1.14.14.1) (CYPIA2) (Cholesterol 25-hydroxylase) (Cytochrome P(3)450) (Cytochrome P450 4) (Cytochrome P450-P3)
Carthamus tinctorius	MOL000098	quercetin	CYP1A2	P05177	Cytochrome P450 1A2 (EC 1.14.14.1) (CYPIA2) (Cholesterol 25-hydroxylase) (Cytochrome P(3)450) (Cytochrome P450 4) (Cytochrome P450-P3)
Achyranthes bidentata	MOL000422	kaempferol	CYP1A2	P05177	Cytochrome P450 1A2 (EC 1.14.14.1) (CYPIA2) (Cholesterol 25-hydroxylase) (Cytochrome P(3)450) (Cytochrome P450 4) (Cytochrome P450-P3)
Achyranthes bidentata	MOL000098	quercetin	CYP1A2	P05177	Cytochrome P450 1A2 (EC 1.14.14.1) (CYPIA2) (Cholesterol 25-hydroxylase) (Cytochrome P(3)450) (Cytochrome P450 4) (Cytochrome P450-P3)
Bupleunum	MOL000422	kaempferol	CYP1B1	Q16678	Cytochrome P450 1B1 (EC 1.14.14.1) (CYPIB1)
Bupleunum	MOL000098	quercetin	CYP1B1	Q16678	Cytochrome P450 1B1 (EC 1.14.14.1) (CYPIB1)
Licorice	MOL000422	kaempferol	CYP1B1	Q16678	Cytochrome P450 1B1 (EC 1.14.14.1) (CYPIB1)
Licorice	MOL000098	quercetin	CYP1B1	Q16678	Cytochrome P450 1B1 (EC 1.14.14.1) (CYPIB1)
Carthamus tinctorius	MOL000422	kaempferol	CYP1B1	Q16678	Cytochrome P450 1B1 (EC 1.14.14.1) (CYPIB1)
Carthamus tinctorius	MOL000098	quercetin	CYP1B1	Q16678	Cytochrome P450 1B1 (EC 1.14.14.1) (CYPIB1)
Achyranthes bidentata	MOL000422	kaempferol	CYP1B1	Q16678	Cytochrome P450 1B1 (EC 1.14.14.1) (CYPIB1)
Achyranthes bidentata	MOL000098	quercetin	CYP1B1	Q16678	Cytochrome P450 1B1 (EC 1.14.14.1) (CYPIB1)
Bupleunum	MOL000422	kaempferol	CYP3A4	P08684	Cytochrome P450 3A4 (EC 1.14.14.-) (1,8-cineole 2-exo-monooxygenase) (EC 1.14.14.56) (Albendazole monooxygenase) (EC 1.14.14.-) (Albendazole sulfoxidase) (CYPIIIA3) (CYPIIIA4) (Cholesterol 25-hydroxylase) (EC 1.14.14.-) (Cytochrome P450 3A3) (Cytochrome P450 HLp) (Cytochrome P450 NF-25) (Cytochrome P450-PCN1) (Nifedipine oxidase) (Quinine 3-monooxygenase) (EC 1.14.14.55) (Taurochenodeoxycholate 6…
Bupleunum	MOL000098	quercetin	CYP3A4	P08684	Cytochrome P450 3A4 (EC 1.14.14.-) (1,8-cineole 2-exo-monooxygenase) (EC 1.14.14.56) (Albendazole monooxygenase) (EC 1.14.14.-) (Albendazole sulfoxidase) (CYPIIIA3) (CYPIIIA4) (Cholesterol 25-hydroxylase) (EC 1.14.14.-) (Cytochrome P450 3A3) (Cytochrome P450 HLp) (Cytochrome P450 NF-25) (Cytochrome P450-PCN1) (Nifedipine oxidase) (Quinine 3-monooxygenase) (EC 1.14.14.55) (Taurochenodeoxycholate 6…
Licorice	MOL000422	kaempferol	CYP3A4	P08684	Cytochrome P450 3A4 (EC 1.14.14.-) (1,8-cineole 2-exo-monooxygenase) (EC 1.14.14.56) (Albendazole monooxygenase) (EC 1.14.14.-) (Albendazole sulfoxidase) (CYPIIIA3) (CYPIIIA4) (Cholesterol 25-hydroxylase) (EC 1.14.14.-) (Cytochrome P450 3A3) (Cytochrome P450 HLp) (Cytochrome P450 NF-25) (Cytochrome P450-PCN1) (Nifedipine oxidase) (Quinine 3-monooxygenase) (EC 1.14.14.55) (Taurochenodeoxycholate 6…
Licorice	MOL000098	quercetin	CYP3A4	P08684	Cytochrome P450 3A4 (EC 1.14.14.-) (1,8-cineole 2-exo-monooxygenase) (EC 1.14.14.56) (Albendazole monooxygenase) (EC 1.14.14.-) (Albendazole sulfoxidase) (CYPIIIA3) (CYPIIIA4) (Cholesterol 25-hydroxylase) (EC 1.14.14.-) (Cytochrome P450 3A3) (Cytochrome P450 HLp) (Cytochrome P450 NF-25) (Cytochrome P450-PCN1) (Nifedipine oxidase) (Quinine 3-monooxygenase) (EC 1.14.14.55) (Taurochenodeoxycholate 6…
Carthamus tinctorius	MOL002773	beta-carotene	CYP3A4	P08684	Cytochrome P450 3A4 (EC 1.14.14.-) (1,8-cineole 2-exo-monooxygenase) (EC 1.14.14.56) (Albendazole monooxygenase) (EC 1.14.14.-) (Albendazole sulfoxidase) (CYPIIIA3) (CYPIIIA4) (Cholesterol 25-hydroxylase) (EC 1.14.14.-) (Cytochrome P450 3A3) (Cytochrome P450 HLp) (Cytochrome P450 NF-25) (Cytochrome P450-PCN1) (Nifedipine oxidase) (Quinine 3-monooxygenase) (EC 1.14.14.55) (Taurochenodeoxycholate 6…
Carthamus tinctorius	MOL000422	kaempferol	CYP3A4	P08684	Cytochrome P450 3A4 (EC 1.14.14.-) (1,8-cineole 2-exo-monooxygenase) (EC 1.14.14.56) (Albendazole monooxygenase) (EC 1.14.14.-) (Albendazole sulfoxidase) (CYPIIIA3) (CYPIIIA4) (Cholesterol 25-hydroxylase) (EC 1.14.14.-) (Cytochrome P450 3A3) (Cytochrome P450 HLp) (Cytochrome P450 NF-25) (Cytochrome P450-PCN1) (Nifedipine oxidase) (Quinine 3-monooxygenase) (EC 1.14.14.55) (Taurochenodeoxycholate 6…
Carthamus tinctorius	MOL000098	quercetin	CYP3A4	P08684	Cytochrome P450 3A4 (EC 1.14.14.-) (1,8-cineole 2-exo-monooxygenase) (EC 1.14.14.56) (Albendazole monooxygenase) (EC 1.14.14.-) (Albendazole sulfoxidase) (CYPIIIA3) (CYPIIIA4) (Cholesterol 25-hydroxylase) (EC 1.14.14.-) (Cytochrome P450 3A3) (Cytochrome P450 HLp) (Cytochrome P450 NF-25) (Cytochrome P450-PCN1) (Nifedipine oxidase) (Quinine 3-monooxygenase) (EC 1.14.14.55) (Taurochenodeoxycholate 6…
Achyranthes bidentata	MOL000422	kaempferol	CYP3A4	P08684	Cytochrome P450 3A4 (EC 1.14.14.-) (1,8-cineole 2-exo-monooxygenase) (EC 1.14.14.56) (Albendazole monooxygenase) (EC 1.14.14.-) (Albendazole sulfoxidase) (CYPIIIA3) (CYPIIIA4) (Cholesterol 25-hydroxylase) (EC 1.14.14.-) (Cytochrome P450 3A3) (Cytochrome P450 HLp) (Cytochrome P450 NF-25) (Cytochrome P450-PCN1) (Nifedipine oxidase) (Quinine 3-monooxygenase) (EC 1.14.14.55) (Taurochenodeoxycholate 6…
Achyranthes bidentata	MOL000098	quercetin	CYP3A4	P08684	Cytochrome P450 3A4 (EC 1.14.14.-) (1,8-cineole 2-exo-monooxygenase) (EC 1.14.14.56) (Albendazole monooxygenase) (EC 1.14.14.-) (Albendazole sulfoxidase) (CYPIIIA3) (CYPIIIA4) (Cholesterol 25-hydroxylase) (EC 1.14.14.-) (Cytochrome P450 3A3) (Cytochrome P450 HLp) (Cytochrome P450 NF-25) (Cytochrome P450-PCN1) (Nifedipine oxidase) (Quinine 3-monooxygenase) (EC 1.14.14.55) (Taurochenodeoxycholate 6…
Bupleunum	MOL000098	quercetin	DCAF5	Q96JK2	DDB1- and CUL4-associated factor 5 (Breakpoint cluster region protein 2) (BCRP2) (WD repeat-containing protein 22)
Licorice	MOL000098	quercetin	DCAF5	Q96JK2	DDB1- and CUL4-associated factor 5 (Breakpoint cluster region protein 2) (BCRP2) (WD repeat-containing protein 22)
Carthamus tinctorius	MOL000098	quercetin	DCAF5	Q96JK2	DDB1- and CUL4-associated factor 5 (Breakpoint cluster region protein 2) (BCRP2) (WD repeat-containing protein 22)
Achyranthes bidentata	MOL000098	quercetin	DCAF5	Q96JK2	DDB1- and CUL4-associated factor 5 (Breakpoint cluster region protein 2) (BCRP2) (WD repeat-containing protein 22)
Bupleunum	MOL000422	kaempferol	DIO1	P49895	Type I iodothyronine deiodinase (EC 1.21.99.4) (5DI) (DIOI) (Type 1 DI) (Type-I 5'-deiodinase)
Bupleunum	MOL000098	quercetin	DIO1	P49895	Type I iodothyronine deiodinase (EC 1.21.99.4) (5DI) (DIOI) (Type 1 DI) (Type-I 5'-deiodinase)
Licorice	MOL000422	kaempferol	DIO1	P49895	Type I iodothyronine deiodinase (EC 1.21.99.4) (5DI) (DIOI) (Type 1 DI) (Type-I 5'-deiodinase)
Licorice	MOL000098	quercetin	DIO1	P49895	Type I iodothyronine deiodinase (EC 1.21.99.4) (5DI) (DIOI) (Type 1 DI) (Type-I 5'-deiodinase)
Carthamus tinctorius	MOL000422	kaempferol	DIO1	P49895	Type I iodothyronine deiodinase (EC 1.21.99.4) (5DI) (DIOI) (Type 1 DI) (Type-I 5'-deiodinase)
Carthamus tinctorius	MOL000098	quercetin	DIO1	P49895	Type I iodothyronine deiodinase (EC 1.21.99.4) (5DI) (DIOI) (Type 1 DI) (Type-I 5'-deiodinase)
Achyranthes bidentata	MOL000422	kaempferol	DIO1	P49895	Type I iodothyronine deiodinase (EC 1.21.99.4) (5DI) (DIOI) (Type 1 DI) (Type-I 5'-deiodinase)
Achyranthes bidentata	MOL000098	quercetin	DIO1	P49895	Type I iodothyronine deiodinase (EC 1.21.99.4) (5DI) (DIOI) (Type 1 DI) (Type-I 5'-deiodinase)
Bupleunum	MOL000354	isorhamnetin	DPP4	P27487	Dipeptidyl peptidase 4 (EC 3.4.14.5) (ADABP) (Adenosine deaminase complexing protein 2) (ADCP-2) (Dipeptidyl peptidase IV) (DPP IV) (T-cell activation antigen CD26) (TP103) (CD antigen CD26) [Cleaved into: Dipeptidyl peptidase 4 membrane form (Dipeptidyl peptidase IV membrane form); Dipeptidyl peptidase 4 soluble form (Dipeptidyl peptidase IV soluble form)]
Bupleunum	MOL000422	kaempferol	DPP4	P27487	Dipeptidyl peptidase 4 (EC 3.4.14.5) (ADABP) (Adenosine deaminase complexing protein 2) (ADCP-2) (Dipeptidyl peptidase IV) (DPP IV) (T-cell activation antigen CD26) (TP103) (CD antigen CD26) [Cleaved into: Dipeptidyl peptidase 4 membrane form (Dipeptidyl peptidase IV membrane form); Dipeptidyl peptidase 4 soluble form (Dipeptidyl peptidase IV soluble form)]
Bupleunum	MOL004609	Areapillin	DPP4	P27487	Dipeptidyl peptidase 4 (EC 3.4.14.5) (ADABP) (Adenosine deaminase complexing protein 2) (ADCP-2) (Dipeptidyl peptidase IV) (DPP IV) (T-cell activation antigen CD26) (TP103) (CD antigen CD26) [Cleaved into: Dipeptidyl peptidase 4 membrane form (Dipeptidyl peptidase IV membrane form); Dipeptidyl peptidase 4 soluble form (Dipeptidyl peptidase IV soluble form)]
Bupleunum	MOL000098	quercetin	DPP4	P27487	Dipeptidyl peptidase 4 (EC 3.4.14.5) (ADABP) (Adenosine deaminase complexing protein 2) (ADCP-2) (Dipeptidyl peptidase IV) (DPP IV) (T-cell activation antigen CD26) (TP103) (CD antigen CD26) [Cleaved into: Dipeptidyl peptidase 4 membrane form (Dipeptidyl peptidase IV membrane form); Dipeptidyl peptidase 4 soluble form (Dipeptidyl peptidase IV soluble form)]
Radix paeoniae rubra	MOL002714	baicalein	DPP4	P27487	Dipeptidyl peptidase 4 (EC 3.4.14.5) (ADABP) (Adenosine deaminase complexing protein 2) (ADCP-2) (Dipeptidyl peptidase IV) (DPP IV) (T-cell activation antigen CD26) (TP103) (CD antigen CD26) [Cleaved into: Dipeptidyl peptidase 4 membrane form (Dipeptidyl peptidase IV membrane form); Dipeptidyl peptidase 4 soluble form (Dipeptidyl peptidase IV soluble form)]
Rhizoma Chuanxiong	MOL002135	Myricanone	DPP4	P27487	Dipeptidyl peptidase 4 (EC 3.4.14.5) (ADABP) (Adenosine deaminase complexing protein 2) (ADCP-2) (Dipeptidyl peptidase IV) (DPP IV) (T-cell activation antigen CD26) (TP103) (CD antigen CD26) [Cleaved into: Dipeptidyl peptidase 4 membrane form (Dipeptidyl peptidase IV membrane form); Dipeptidyl peptidase 4 soluble form (Dipeptidyl peptidase IV soluble form)]
Licorice	MOL000239	Jaranol	DPP4	P27487	Dipeptidyl peptidase 4 (EC 3.4.14.5) (ADABP) (Adenosine deaminase complexing protein 2) (ADCP-2) (Dipeptidyl peptidase IV) (DPP IV) (T-cell activation antigen CD26) (TP103) (CD antigen CD26) [Cleaved into: Dipeptidyl peptidase 4 membrane form (Dipeptidyl peptidase IV membrane form); Dipeptidyl peptidase 4 soluble form (Dipeptidyl peptidase IV soluble form)]
Licorice	MOL002565	Medicarpin	DPP4	P27487	Dipeptidyl peptidase 4 (EC 3.4.14.5) (ADABP) (Adenosine deaminase complexing protein 2) (ADCP-2) (Dipeptidyl peptidase IV) (DPP IV) (T-cell activation antigen CD26) (TP103) (CD antigen CD26) [Cleaved into: Dipeptidyl peptidase 4 membrane form (Dipeptidyl peptidase IV membrane form); Dipeptidyl peptidase 4 soluble form (Dipeptidyl peptidase IV soluble form)]
Licorice	MOL000354	isorhamnetin	DPP4	P27487	Dipeptidyl peptidase 4 (EC 3.4.14.5) (ADABP) (Adenosine deaminase complexing protein 2) (ADCP-2) (Dipeptidyl peptidase IV) (DPP IV) (T-cell activation antigen CD26) (TP103) (CD antigen CD26) [Cleaved into: Dipeptidyl peptidase 4 membrane form (Dipeptidyl peptidase IV membrane form); Dipeptidyl peptidase 4 soluble form (Dipeptidyl peptidase IV soluble form)]
Licorice	MOL003656	Lupiwighteone	DPP4	P27487	Dipeptidyl peptidase 4 (EC 3.4.14.5) (ADABP) (Adenosine deaminase complexing protein 2) (ADCP-2) (Dipeptidyl peptidase IV) (DPP IV) (T-cell activation antigen CD26) (TP103) (CD antigen CD26) [Cleaved into: Dipeptidyl peptidase 4 membrane form (Dipeptidyl peptidase IV membrane form); Dipeptidyl peptidase 4 soluble form (Dipeptidyl peptidase IV soluble form)]
Licorice	MOL003896	7-Methoxy-2-methyl isoflavone	DPP4	P27487	Dipeptidyl peptidase 4 (EC 3.4.14.5) (ADABP) (Adenosine deaminase complexing protein 2) (ADCP-2) (Dipeptidyl peptidase IV) (DPP IV) (T-cell activation antigen CD26) (TP103) (CD antigen CD26) [Cleaved into: Dipeptidyl peptidase 4 membrane form (Dipeptidyl peptidase IV membrane form); Dipeptidyl peptidase 4 soluble form (Dipeptidyl peptidase IV soluble form)]
Licorice	MOL000392	formononetin	DPP4	P27487	Dipeptidyl peptidase 4 (EC 3.4.14.5) (ADABP) (Adenosine deaminase complexing protein 2) (ADCP-2) (Dipeptidyl peptidase IV) (DPP IV) (T-cell activation antigen CD26) (TP103) (CD antigen CD26) [Cleaved into: Dipeptidyl peptidase 4 membrane form (Dipeptidyl peptidase IV membrane form); Dipeptidyl peptidase 4 soluble form (Dipeptidyl peptidase IV soluble form)]
Licorice	MOL000417	Calycosin	DPP4	P27487	Dipeptidyl peptidase 4 (EC 3.4.14.5) (ADABP) (Adenosine deaminase complexing protein 2) (ADCP-2) (Dipeptidyl peptidase IV) (DPP IV) (T-cell activation antigen CD26) (TP103) (CD antigen CD26) [Cleaved into: Dipeptidyl peptidase 4 membrane form (Dipeptidyl peptidase IV membrane form); Dipeptidyl peptidase 4 soluble form (Dipeptidyl peptidase IV soluble form)]
Licorice	MOL000422	kaempferol	DPP4	P27487	Dipeptidyl peptidase 4 (EC 3.4.14.5) (ADABP) (Adenosine deaminase complexing protein 2) (ADCP-2) (Dipeptidyl peptidase IV) (DPP IV) (T-cell activation antigen CD26) (TP103) (CD antigen CD26) [Cleaved into: Dipeptidyl peptidase 4 membrane form (Dipeptidyl peptidase IV membrane form); Dipeptidyl peptidase 4 soluble form (Dipeptidyl peptidase IV soluble form)]
Licorice	MOL004808	glyasperin B	DPP4	P27487	Dipeptidyl peptidase 4 (EC 3.4.14.5) (ADABP) (Adenosine deaminase complexing protein 2) (ADCP-2) (Dipeptidyl peptidase IV) (DPP IV) (T-cell activation antigen CD26) (TP103) (CD antigen CD26) [Cleaved into: Dipeptidyl peptidase 4 membrane form (Dipeptidyl peptidase IV membrane form); Dipeptidyl peptidase 4 soluble form (Dipeptidyl peptidase IV soluble form)]
Licorice	MOL004824	(2S)-6-(2,4-dihydroxyphenyl)-2-(2-hydroxypropan-2-yl)-4-methoxy-2,3-dihydrofuro[3,2-g]chromen-7-one	DPP4	P27487	Dipeptidyl peptidase 4 (EC 3.4.14.5) (ADABP) (Adenosine deaminase complexing protein 2) (ADCP-2) (Dipeptidyl peptidase IV) (DPP IV) (T-cell activation antigen CD26) (TP103) (CD antigen CD26) [Cleaved into: Dipeptidyl peptidase 4 membrane form (Dipeptidyl peptidase IV membrane form); Dipeptidyl peptidase 4 soluble form (Dipeptidyl peptidase IV soluble form)]
Licorice	MOL004828	Glepidotin A	DPP4	P27487	Dipeptidyl peptidase 4 (EC 3.4.14.5) (ADABP) (Adenosine deaminase complexing protein 2) (ADCP-2) (Dipeptidyl peptidase IV) (DPP IV) (T-cell activation antigen CD26) (TP103) (CD antigen CD26) [Cleaved into: Dipeptidyl peptidase 4 membrane form (Dipeptidyl peptidase IV membrane form); Dipeptidyl peptidase 4 soluble form (Dipeptidyl peptidase IV soluble form)]
Licorice	MOL004856	Licoricenin A	DPP4	P27487	Dipeptidyl peptidase 4 (EC 3.4.14.5) (ADABP) (Adenosine deaminase complexing protein 2) (ADCP-2) (Dipeptidyl peptidase IV) (DPP IV) (T-cell activation antigen CD26) (TP103) (CD antigen CD26) [Cleaved into: Dipeptidyl peptidase 4 membrane form (Dipeptidyl peptidase IV membrane form); Dipeptidyl peptidase 4 soluble form (Dipeptidyl peptidase IV soluble form)]
Licorice	MOL004857	Licoricenin B	DPP4	P27487	Dipeptidyl peptidase 4 (EC 3.4.14.5) (ADABP) (Adenosine deaminase complexing protein 2) (ADCP-2) (Dipeptidyl peptidase IV) (DPP IV) (T-cell activation antigen CD26) (TP103) (CD antigen CD26) [Cleaved into: Dipeptidyl peptidase 4 membrane form (Dipeptidyl peptidase IV membrane form); Dipeptidyl peptidase 4 soluble form (Dipeptidyl peptidase IV soluble form)]
Licorice	MOL004864	5,7-dihydroxy-3-(4-methoxyphenyl)-8-(3-methylbut-2-enyl)chromone	DPP4	P27487	Dipeptidyl peptidase 4 (EC 3.4.14.5) (ADABP) (Adenosine deaminase complexing protein 2) (ADCP-2) (Dipeptidyl peptidase IV) (DPP IV) (T-cell activation antigen CD26) (TP103) (CD antigen CD26) [Cleaved into: Dipeptidyl peptidase 4 membrane form (Dipeptidyl peptidase IV membrane form); Dipeptidyl peptidase 4 soluble form (Dipeptidyl peptidase IV soluble form)]
Licorice	MOL004866	2-(3,4-dihydroxyphenyl)-5,7-dihydroxy-6-(3-methylbut-2-enyl)chromone	DPP4	P27487	Dipeptidyl peptidase 4 (EC 3.4.14.5) (ADABP) (Adenosine deaminase complexing protein 2) (ADCP-2) (Dipeptidyl peptidase IV) (DPP IV) (T-cell activation antigen CD26) (TP103) (CD antigen CD26) [Cleaved into: Dipeptidyl peptidase 4 membrane form (Dipeptidyl peptidase IV membrane form); Dipeptidyl peptidase 4 soluble form (Dipeptidyl peptidase IV soluble form)]
Licorice	MOL004883	Licoisoflavone	DPP4	P27487	Dipeptidyl peptidase 4 (EC 3.4.14.5) (ADABP) (Adenosine deaminase complexing protein 2) (ADCP-2) (Dipeptidyl peptidase IV) (DPP IV) (T-cell activation antigen CD26) (TP103) (CD antigen CD26) [Cleaved into: Dipeptidyl peptidase 4 membrane form (Dipeptidyl peptidase IV membrane form); Dipeptidyl peptidase 4 soluble form (Dipeptidyl peptidase IV soluble form)]
Licorice	MOL004907	Glyzaglabrin	DPP4	P27487	Dipeptidyl peptidase 4 (EC 3.4.14.5) (ADABP) (Adenosine deaminase complexing protein 2) (ADCP-2) (Dipeptidyl peptidase IV) (DPP IV) (T-cell activation antigen CD26) (TP103) (CD antigen CD26) [Cleaved into: Dipeptidyl peptidase 4 membrane form (Dipeptidyl peptidase IV membrane form); Dipeptidyl peptidase 4 soluble form (Dipeptidyl peptidase IV soluble form)]
Licorice	MOL004912	Glabrone	DPP4	P27487	Dipeptidyl peptidase 4 (EC 3.4.14.5) (ADABP) (Adenosine deaminase complexing protein 2) (ADCP-2) (Dipeptidyl peptidase IV) (DPP IV) (T-cell activation antigen CD26) (TP103) (CD antigen CD26) [Cleaved into: Dipeptidyl peptidase 4 membrane form (Dipeptidyl peptidase IV membrane form); Dipeptidyl peptidase 4 soluble form (Dipeptidyl peptidase IV soluble form)]
Licorice	MOL004915	Eurycarpin A	DPP4	P27487	Dipeptidyl peptidase 4 (EC 3.4.14.5) (ADABP) (Adenosine deaminase complexing protein 2) (ADCP-2) (Dipeptidyl peptidase IV) (DPP IV) (T-cell activation antigen CD26) (TP103) (CD antigen CD26) [Cleaved into: Dipeptidyl peptidase 4 membrane form (Dipeptidyl peptidase IV membrane form); Dipeptidyl peptidase 4 soluble form (Dipeptidyl peptidase IV soluble form)]
Licorice	MOL004948	Isoglycyrol	DPP4	P27487	Dipeptidyl peptidase 4 (EC 3.4.14.5) (ADABP) (Adenosine deaminase complexing protein 2) (ADCP-2) (Dipeptidyl peptidase IV) (DPP IV) (T-cell activation antigen CD26) (TP103) (CD antigen CD26) [Cleaved into: Dipeptidyl peptidase 4 membrane form (Dipeptidyl peptidase IV membrane form); Dipeptidyl peptidase 4 soluble form (Dipeptidyl peptidase IV soluble form)]
Licorice	MOL004957	HMO	DPP4	P27487	Dipeptidyl peptidase 4 (EC 3.4.14.5) (ADABP) (Adenosine deaminase complexing protein 2) (ADCP-2) (Dipeptidyl peptidase IV) (DPP IV) (T-cell activation antigen CD26) (TP103) (CD antigen CD26) [Cleaved into: Dipeptidyl peptidase 4 membrane form (Dipeptidyl peptidase IV membrane form); Dipeptidyl peptidase 4 soluble form (Dipeptidyl peptidase IV soluble form)]
Licorice	MOL004961	Quercetin der.	DPP4	P27487	Dipeptidyl peptidase 4 (EC 3.4.14.5) (ADABP) (Adenosine deaminase complexing protein 2) (ADCP-2) (Dipeptidyl peptidase IV) (DPP IV) (T-cell activation antigen CD26) (TP103) (CD antigen CD26) [Cleaved into: Dipeptidyl peptidase 4 membrane form (Dipeptidyl peptidase IV membrane form); Dipeptidyl peptidase 4 soluble form (Dipeptidyl peptidase IV soluble form)]
Licorice	MOL004991	7-Acetoxy-2-methylisoflavone	DPP4	P27487	Dipeptidyl peptidase 4 (EC 3.4.14.5) (ADABP) (Adenosine deaminase complexing protein 2) (ADCP-2) (Dipeptidyl peptidase IV) (DPP IV) (T-cell activation antigen CD26) (TP103) (CD antigen CD26) [Cleaved into: Dipeptidyl peptidase 4 membrane form (Dipeptidyl peptidase IV membrane form); Dipeptidyl peptidase 4 soluble form (Dipeptidyl peptidase IV soluble form)]
Licorice	MOL005000	Licoricenin G	DPP4	P27487	Dipeptidyl peptidase 4 (EC 3.4.14.5) (ADABP) (Adenosine deaminase complexing protein 2) (ADCP-2) (Dipeptidyl peptidase IV) (DPP IV) (T-cell activation antigen CD26) (TP103) (CD antigen CD26) [Cleaved into: Dipeptidyl peptidase 4 membrane form (Dipeptidyl peptidase IV membrane form); Dipeptidyl peptidase 4 soluble form (Dipeptidyl peptidase IV soluble form)]
Licorice	MOL005008	Glycyrrhiza flavonol A	DPP4	P27487	Dipeptidyl peptidase 4 (EC 3.4.14.5) (ADABP) (Adenosine deaminase complexing protein 2) (ADCP-2) (Dipeptidyl peptidase IV) (DPP IV) (T-cell activation antigen CD26) (TP103) (CD antigen CD26) [Cleaved into: Dipeptidyl peptidase 4 membrane form (Dipeptidyl peptidase IV membrane form); Dipeptidyl peptidase 4 soluble form (Dipeptidyl peptidase IV soluble form)]
Licorice	MOL005012	Licoagroisoflavone	DPP4	P27487	Dipeptidyl peptidase 4 (EC 3.4.14.5) (ADABP) (Adenosine deaminase complexing protein 2) (ADCP-2) (Dipeptidyl peptidase IV) (DPP IV) (T-cell activation antigen CD26) (TP103) (CD antigen CD26) [Cleaved into: Dipeptidyl peptidase 4 membrane form (Dipeptidyl peptidase IV membrane form); Dipeptidyl peptidase 4 soluble form (Dipeptidyl peptidase IV soluble form)]
Licorice	MOL005016	Odoratin	DPP4	P27487	Dipeptidyl peptidase 4 (EC 3.4.14.5) (ADABP) (Adenosine deaminase complexing protein 2) (ADCP-2) (Dipeptidyl peptidase IV) (DPP IV) (T-cell activation antigen CD26) (TP103) (CD antigen CD26) [Cleaved into: Dipeptidyl peptidase 4 membrane form (Dipeptidyl peptidase IV membrane form); Dipeptidyl peptidase 4 soluble form (Dipeptidyl peptidase IV soluble form)]
Licorice	MOL000098	quercetin	DPP4	P27487	Dipeptidyl peptidase 4 (EC 3.4.14.5) (ADABP) (Adenosine deaminase complexing protein 2) (ADCP-2) (Dipeptidyl peptidase IV) (DPP IV) (T-cell activation antigen CD26) (TP103) (CD antigen CD26) [Cleaved into: Dipeptidyl peptidase 4 membrane form (Dipeptidyl peptidase IV membrane form); Dipeptidyl peptidase 4 soluble form (Dipeptidyl peptidase IV soluble form)]
Carthamus tinctorius	MOL002714	baicalein	DPP4	P27487	Dipeptidyl peptidase 4 (EC 3.4.14.5) (ADABP) (Adenosine deaminase complexing protein 2) (ADCP-2) (Dipeptidyl peptidase IV) (DPP IV) (T-cell activation antigen CD26) (TP103) (CD antigen CD26) [Cleaved into: Dipeptidyl peptidase 4 membrane form (Dipeptidyl peptidase IV membrane form); Dipeptidyl peptidase 4 soluble form (Dipeptidyl peptidase IV soluble form)]
Carthamus tinctorius	MOL000006	luteolin	DPP4	P27487	Dipeptidyl peptidase 4 (EC 3.4.14.5) (ADABP) (Adenosine deaminase complexing protein 2) (ADCP-2) (Dipeptidyl peptidase IV) (DPP IV) (T-cell activation antigen CD26) (TP103) (CD antigen CD26) [Cleaved into: Dipeptidyl peptidase 4 membrane form (Dipeptidyl peptidase IV membrane form); Dipeptidyl peptidase 4 soluble form (Dipeptidyl peptidase IV soluble form)]
Carthamus tinctorius	MOL000422	kaempferol	DPP4	P27487	Dipeptidyl peptidase 4 (EC 3.4.14.5) (ADABP) (Adenosine deaminase complexing protein 2) (ADCP-2) (Dipeptidyl peptidase IV) (DPP IV) (T-cell activation antigen CD26) (TP103) (CD antigen CD26) [Cleaved into: Dipeptidyl peptidase 4 membrane form (Dipeptidyl peptidase IV membrane form); Dipeptidyl peptidase 4 soluble form (Dipeptidyl peptidase IV soluble form)]
Carthamus tinctorius	MOL002721	quercetagetin	DPP4	P27487	Dipeptidyl peptidase 4 (EC 3.4.14.5) (ADABP) (Adenosine deaminase complexing protein 2) (ADCP-2) (Dipeptidyl peptidase IV) (DPP IV) (T-cell activation antigen CD26) (TP103) (CD antigen CD26) [Cleaved into: Dipeptidyl peptidase 4 membrane form (Dipeptidyl peptidase IV membrane form); Dipeptidyl peptidase 4 soluble form (Dipeptidyl peptidase IV soluble form)]
Carthamus tinctorius	MOL000098	quercetin	DPP4	P27487	Dipeptidyl peptidase 4 (EC 3.4.14.5) (ADABP) (Adenosine deaminase complexing protein 2) (ADCP-2) (Dipeptidyl peptidase IV) (DPP IV) (T-cell activation antigen CD26) (TP103) (CD antigen CD26) [Cleaved into: Dipeptidyl peptidase 4 membrane form (Dipeptidyl peptidase IV membrane form); Dipeptidyl peptidase 4 soluble form (Dipeptidyl peptidase IV soluble form)]
Carthamus tinctorius	MOL002712	6-Hydroxykaempferol	DPP4	P27487	Dipeptidyl peptidase 4 (EC 3.4.14.5) (ADABP) (Adenosine deaminase complexing protein 2) (ADCP-2) (Dipeptidyl peptidase IV) (DPP IV) (T-cell activation antigen CD26) (TP103) (CD antigen CD26) [Cleaved into: Dipeptidyl peptidase 4 membrane form (Dipeptidyl peptidase IV membrane form); Dipeptidyl peptidase 4 soluble form (Dipeptidyl peptidase IV soluble form)]
Platycodon grandiflorum	MOL001689	acacetin	DPP4	P27487	Dipeptidyl peptidase 4 (EC 3.4.14.5) (ADABP) (Adenosine deaminase complexing protein 2) (ADCP-2) (Dipeptidyl peptidase IV) (DPP IV) (T-cell activation antigen CD26) (TP103) (CD antigen CD26) [Cleaved into: Dipeptidyl peptidase 4 membrane form (Dipeptidyl peptidase IV membrane form); Dipeptidyl peptidase 4 soluble form (Dipeptidyl peptidase IV soluble form)]
Platycodon grandiflorum	MOL000006	luteolin	DPP4	P27487	Dipeptidyl peptidase 4 (EC 3.4.14.5) (ADABP) (Adenosine deaminase complexing protein 2) (ADCP-2) (Dipeptidyl peptidase IV) (DPP IV) (T-cell activation antigen CD26) (TP103) (CD antigen CD26) [Cleaved into: Dipeptidyl peptidase 4 membrane form (Dipeptidyl peptidase IV membrane form); Dipeptidyl peptidase 4 soluble form (Dipeptidyl peptidase IV soluble form)]
Achyranthes bidentata	MOL000173	wogonin	DPP4	P27487	Dipeptidyl peptidase 4 (EC 3.4.14.5) (ADABP) (Adenosine deaminase complexing protein 2) (ADCP-2) (Dipeptidyl peptidase IV) (DPP IV) (T-cell activation antigen CD26) (TP103) (CD antigen CD26) [Cleaved into: Dipeptidyl peptidase 4 membrane form (Dipeptidyl peptidase IV membrane form); Dipeptidyl peptidase 4 soluble form (Dipeptidyl peptidase IV soluble form)]
Achyranthes bidentata	MOL002714	baicalein	DPP4	P27487	Dipeptidyl peptidase 4 (EC 3.4.14.5) (ADABP) (Adenosine deaminase complexing protein 2) (ADCP-2) (Dipeptidyl peptidase IV) (DPP IV) (T-cell activation antigen CD26) (TP103) (CD antigen CD26) [Cleaved into: Dipeptidyl peptidase 4 membrane form (Dipeptidyl peptidase IV membrane form); Dipeptidyl peptidase 4 soluble form (Dipeptidyl peptidase IV soluble form)]
Achyranthes bidentata	MOL000422	kaempferol	DPP4	P27487	Dipeptidyl peptidase 4 (EC 3.4.14.5) (ADABP) (Adenosine deaminase complexing protein 2) (ADCP-2) (Dipeptidyl peptidase IV) (DPP IV) (T-cell activation antigen CD26) (TP103) (CD antigen CD26) [Cleaved into: Dipeptidyl peptidase 4 membrane form (Dipeptidyl peptidase IV membrane form); Dipeptidyl peptidase 4 soluble form (Dipeptidyl peptidase IV soluble form)]
Achyranthes bidentata	MOL000098	quercetin	DPP4	P27487	Dipeptidyl peptidase 4 (EC 3.4.14.5) (ADABP) (Adenosine deaminase complexing protein 2) (ADCP-2) (Dipeptidyl peptidase IV) (DPP IV) (T-cell activation antigen CD26) (TP103) (CD antigen CD26) [Cleaved into: Dipeptidyl peptidase 4 membrane form (Dipeptidyl peptidase IV membrane form); Dipeptidyl peptidase 4 soluble form (Dipeptidyl peptidase IV soluble form)]
Fructus Aurantii	MOL005828	nobiletin	DPP4	P27487	Dipeptidyl peptidase 4 (EC 3.4.14.5) (ADABP) (Adenosine deaminase complexing protein 2) (ADCP-2) (Dipeptidyl peptidase IV) (DPP IV) (T-cell activation antigen CD26) (TP103) (CD antigen CD26) [Cleaved into: Dipeptidyl peptidase 4 membrane form (Dipeptidyl peptidase IV membrane form); Dipeptidyl peptidase 4 soluble form (Dipeptidyl peptidase IV soluble form)]
Radix paeoniae rubra	MOL000358	beta-sitosterol	DRD1	P21728	D(1A) dopamine receptor (Dopamine D1 receptor)
Angelica sinensis	MOL000358	beta-sitosterol	DRD1	P21728	D(1A) dopamine receptor (Dopamine D1 receptor)
Licorice	MOL003896	7-Methoxy-2-methyl isoflavone	DRD1	P21728	D(1A) dopamine receptor (Dopamine D1 receptor)
Carthamus tinctorius	MOL000358	beta-sitosterol	DRD1	P21728	D(1A) dopamine receptor (Dopamine D1 receptor)
Achyranthes bidentata	MOL000358	beta-sitosterol	DRD1	P21728	D(1A) dopamine receptor (Dopamine D1 receptor)
Semen Pruni Persicae	MOL000358	beta-sitosterol	DRD1	P21728	D(1A) dopamine receptor (Dopamine D1 receptor)
Fructus Aurantii	MOL000358	beta-sitosterol	DRD1	P21728	D(1A) dopamine receptor (Dopamine D1 receptor)
Bupleunum	MOL000098	quercetin	DUOX2	Q9NRD8	Dual oxidase 2 (EC 1.11.1.-) (EC 1.6.3.1) (Large NOX 2) (Long NOX 2) (NADH/NADPH thyroid oxidase p138-tox) (NADPH oxidase/peroxidase DUOX2) (NADPH thyroid oxidase 2) (Thyroid oxidase 2) (p138 thyroid oxidase)
Licorice	MOL000098	quercetin	DUOX2	Q9NRD8	Dual oxidase 2 (EC 1.11.1.-) (EC 1.6.3.1) (Large NOX 2) (Long NOX 2) (NADH/NADPH thyroid oxidase p138-tox) (NADPH oxidase/peroxidase DUOX2) (NADPH thyroid oxidase 2) (Thyroid oxidase 2) (p138 thyroid oxidase)
Carthamus tinctorius	MOL000098	quercetin	DUOX2	Q9NRD8	Dual oxidase 2 (EC 1.11.1.-) (EC 1.6.3.1) (Large NOX 2) (Long NOX 2) (NADH/NADPH thyroid oxidase p138-tox) (NADPH oxidase/peroxidase DUOX2) (NADPH thyroid oxidase 2) (Thyroid oxidase 2) (p138 thyroid oxidase)
Achyranthes bidentata	MOL000098	quercetin	DUOX2	Q9NRD8	Dual oxidase 2 (EC 1.11.1.-) (EC 1.6.3.1) (Large NOX 2) (Long NOX 2) (NADH/NADPH thyroid oxidase p138-tox) (NADPH oxidase/peroxidase DUOX2) (NADPH thyroid oxidase 2) (Thyroid oxidase 2) (p138 thyroid oxidase)
Bupleunum	MOL000098	quercetin	E2F1	Q01094	Transcription factor E2F1 (E2F-1) (PBR3) (Retinoblastoma-associated protein 1) (RBAP-1) (Retinoblastoma-binding protein 3) (RBBP-3) (pRB-binding protein E2F-1)
Licorice	MOL000098	quercetin	E2F1	Q01094	Transcription factor E2F1 (E2F-1) (PBR3) (Retinoblastoma-associated protein 1) (RBAP-1) (Retinoblastoma-binding protein 3) (RBBP-3) (pRB-binding protein E2F-1)
Carthamus tinctorius	MOL000098	quercetin	E2F1	Q01094	Transcription factor E2F1 (E2F-1) (PBR3) (Retinoblastoma-associated protein 1) (RBAP-1) (Retinoblastoma-binding protein 3) (RBBP-3) (pRB-binding protein E2F-1)
Achyranthes bidentata	MOL000098	quercetin	E2F1	Q01094	Transcription factor E2F1 (E2F-1) (PBR3) (Retinoblastoma-associated protein 1) (RBAP-1) (Retinoblastoma-binding protein 3) (RBBP-3) (pRB-binding protein E2F-1)
Bupleunum	MOL000098	quercetin	E2F2	Q14209	Transcription factor E2F2 (E2F-2)
Licorice	MOL000098	quercetin	E2F2	Q14209	Transcription factor E2F2 (E2F-2)
Carthamus tinctorius	MOL000098	quercetin	E2F2	Q14209	Transcription factor E2F2 (E2F-2)
Achyranthes bidentata	MOL000098	quercetin	E2F2	Q14209	Transcription factor E2F2 (E2F-2)
Bupleunum	MOL000098	quercetin	EGF	P01133	Pro-epidermal growth factor (EGF) [Cleaved into: Epidermal growth factor (Urogastrone)]
Licorice	MOL000098	quercetin	EGF	P01133	Pro-epidermal growth factor (EGF) [Cleaved into: Epidermal growth factor (Urogastrone)]
Carthamus tinctorius	MOL000098	quercetin	EGF	P01133	Pro-epidermal growth factor (EGF) [Cleaved into: Epidermal growth factor (Urogastrone)]
Achyranthes bidentata	MOL000098	quercetin	EGF	P01133	Pro-epidermal growth factor (EGF) [Cleaved into: Epidermal growth factor (Urogastrone)]
Bupleunum	MOL000098	quercetin	EGFR	P00533	Epidermal growth factor receptor (EC 2.7.10.1) (Proto-oncogene c-ErbB-1) (Receptor tyrosine-protein kinase erbB-1)
Licorice	MOL000098	quercetin	EGFR	P00533	Epidermal growth factor receptor (EC 2.7.10.1) (Proto-oncogene c-ErbB-1) (Receptor tyrosine-protein kinase erbB-1)
Carthamus tinctorius	MOL000006	luteolin	EGFR	P00533	Epidermal growth factor receptor (EC 2.7.10.1) (Proto-oncogene c-ErbB-1) (Receptor tyrosine-protein kinase erbB-1)
Carthamus tinctorius	MOL000098	quercetin	EGFR	P00533	Epidermal growth factor receptor (EC 2.7.10.1) (Proto-oncogene c-ErbB-1) (Receptor tyrosine-protein kinase erbB-1)
Platycodon grandiflorum	MOL000006	luteolin	EGFR	P00533	Epidermal growth factor receptor (EC 2.7.10.1) (Proto-oncogene c-ErbB-1) (Receptor tyrosine-protein kinase erbB-1)
Achyranthes bidentata	MOL000098	quercetin	EGFR	P00533	Epidermal growth factor receptor (EC 2.7.10.1) (Proto-oncogene c-ErbB-1) (Receptor tyrosine-protein kinase erbB-1)
Radix paeoniae rubra	MOL002714	baicalein	EGLN1	Q9GZT9	Egl nine homolog 1 (EC 1.14.11.29) (Hypoxia-inducible factor prolyl hydroxylase 2) (HIF-PH2) (HIF-prolyl hydroxylase 2) (HPH-2) (Prolyl hydroxylase domain-containing protein 2) (PHD2) (SM-20)
Carthamus tinctorius	MOL002714	baicalein	EGLN1	Q9GZT9	Egl nine homolog 1 (EC 1.14.11.29) (Hypoxia-inducible factor prolyl hydroxylase 2) (HIF-PH2) (HIF-prolyl hydroxylase 2) (HPH-2) (Prolyl hydroxylase domain-containing protein 2) (PHD2) (SM-20)
Achyranthes bidentata	MOL002714	baicalein	EGLN1	Q9GZT9	Egl nine homolog 1 (EC 1.14.11.29) (Hypoxia-inducible factor prolyl hydroxylase 2) (HIF-PH2) (HIF-prolyl hydroxylase 2) (HPH-2) (Prolyl hydroxylase domain-containing protein 2) (PHD2) (SM-20)
Bupleunum	MOL000098	quercetin	EIF6	P56537	Eukaryotic translation initiation factor 6 (eIF-6) (B(2)GCN homolog) (B4 integrin interactor) (CAB) (p27(BBP))
Licorice	MOL000497	licochalcone a	EIF6	P56537	Eukaryotic translation initiation factor 6 (eIF-6) (B(2)GCN homolog) (B4 integrin interactor) (CAB) (p27(BBP))
Licorice	MOL000098	quercetin	EIF6	P56537	Eukaryotic translation initiation factor 6 (eIF-6) (B(2)GCN homolog) (B4 integrin interactor) (CAB) (p27(BBP))
Carthamus tinctorius	MOL000098	quercetin	EIF6	P56537	Eukaryotic translation initiation factor 6 (eIF-6) (B(2)GCN homolog) (B4 integrin interactor) (CAB) (p27(BBP))
Achyranthes bidentata	MOL000173	wogonin	EIF6	P56537	Eukaryotic translation initiation factor 6 (eIF-6) (B(2)GCN homolog) (B4 integrin interactor) (CAB) (p27(BBP))
Achyranthes bidentata	MOL000098	quercetin	EIF6	P56537	Eukaryotic translation initiation factor 6 (eIF-6) (B(2)GCN homolog) (B4 integrin interactor) (CAB) (p27(BBP))
Bupleunum	MOL000098	quercetin	ELK1	P19419	ETS domain-containing protein Elk-1
Licorice	MOL000098	quercetin	ELK1	P19419	ETS domain-containing protein Elk-1
Carthamus tinctorius	MOL000098	quercetin	ELK1	P19419	ETS domain-containing protein Elk-1
Achyranthes bidentata	MOL000098	quercetin	ELK1	P19419	ETS domain-containing protein Elk-1
Fructus Aurantii	MOL005828	nobiletin	EPHB2	P29323	Ephrin type-B receptor 2 (EC 2.7.10.1) (Developmentally-regulated Eph-related tyrosine kinase) (ELK-related tyrosine kinase) (EPH tyrosine kinase 3) (EPH-like kinase 5) (EK5) (hEK5) (Renal carcinoma antigen NY-REN-47) (Tyrosine-protein kinase TYRO5) (Tyrosine-protein kinase receptor EPH-3) [Cleaved into: EphB2/CTF1; EphB2/CTF2]
Bupleunum	MOL000098	quercetin	ERBB2	P04626	Receptor tyrosine-protein kinase erbB-2 (EC 2.7.10.1) (Metastatic lymph node gene 19 protein) (MLN 19) (Proto-oncogene Neu) (Proto-oncogene c-ErbB-2) (Tyrosine kinase-type cell surface receptor HER2) (p185erbB2) (CD antigen CD340)
Licorice	MOL000098	quercetin	ERBB2	P04626	Receptor tyrosine-protein kinase erbB-2 (EC 2.7.10.1) (Metastatic lymph node gene 19 protein) (MLN 19) (Proto-oncogene Neu) (Proto-oncogene c-ErbB-2) (Tyrosine kinase-type cell surface receptor HER2) (p185erbB2) (CD antigen CD340)
Carthamus tinctorius	MOL000006	luteolin	ERBB2	P04626	Receptor tyrosine-protein kinase erbB-2 (EC 2.7.10.1) (Metastatic lymph node gene 19 protein) (MLN 19) (Proto-oncogene Neu) (Proto-oncogene c-ErbB-2) (Tyrosine kinase-type cell surface receptor HER2) (p185erbB2) (CD antigen CD340)
Carthamus tinctorius	MOL000098	quercetin	ERBB2	P04626	Receptor tyrosine-protein kinase erbB-2 (EC 2.7.10.1) (Metastatic lymph node gene 19 protein) (MLN 19) (Proto-oncogene Neu) (Proto-oncogene c-ErbB-2) (Tyrosine kinase-type cell surface receptor HER2) (p185erbB2) (CD antigen CD340)
Platycodon grandiflorum	MOL000006	luteolin	ERBB2	P04626	Receptor tyrosine-protein kinase erbB-2 (EC 2.7.10.1) (Metastatic lymph node gene 19 protein) (MLN 19) (Proto-oncogene Neu) (Proto-oncogene c-ErbB-2) (Tyrosine kinase-type cell surface receptor HER2) (p185erbB2) (CD antigen CD340)
Achyranthes bidentata	MOL000098	quercetin	ERBB2	P04626	Receptor tyrosine-protein kinase erbB-2 (EC 2.7.10.1) (Metastatic lymph node gene 19 protein) (MLN 19) (Proto-oncogene Neu) (Proto-oncogene c-ErbB-2) (Tyrosine kinase-type cell surface receptor HER2) (p185erbB2) (CD antigen CD340)
Bupleunum	MOL000098	quercetin	ERBB3	P21860	Receptor tyrosine-protein kinase erbB-3 (EC 2.7.10.1) (Proto-oncogene-like protein c-ErbB-3) (Tyrosine kinase-type cell surface receptor HER3)
Licorice	MOL000098	quercetin	ERBB3	P21860	Receptor tyrosine-protein kinase erbB-3 (EC 2.7.10.1) (Proto-oncogene-like protein c-ErbB-3) (Tyrosine kinase-type cell surface receptor HER3)
Carthamus tinctorius	MOL000098	quercetin	ERBB3	P21860	Receptor tyrosine-protein kinase erbB-3 (EC 2.7.10.1) (Proto-oncogene-like protein c-ErbB-3) (Tyrosine kinase-type cell surface receptor HER3)
Achyranthes bidentata	MOL000098	quercetin	ERBB3	P21860	Receptor tyrosine-protein kinase erbB-3 (EC 2.7.10.1) (Proto-oncogene-like protein c-ErbB-3) (Tyrosine kinase-type cell surface receptor HER3)
Bupleunum	MOL000354	isorhamnetin	ESR1	P03372	Estrogen receptor (ER) (ER-alpha) (Estradiol receptor) (Nuclear receptor subfamily 3 group A member 1)
Bupleunum	MOL004598	3,5,6,7-tetramethoxy-2-(3,4,5-trimethoxyphenyl)chromone	ESR1	P03372	Estrogen receptor (ER) (ER-alpha) (Estradiol receptor) (Nuclear receptor subfamily 3 group A member 1)
Radix paeoniae rubra	MOL006992	(2R,3R)-4-methoxyl-distylin	ESR1	P03372	Estrogen receptor (ER) (ER-alpha) (Estradiol receptor) (Nuclear receptor subfamily 3 group A member 1)
Rhizoma Chuanxiong	MOL002135	Myricanone	ESR1	P03372	Estrogen receptor (ER) (ER-alpha) (Estradiol receptor) (Nuclear receptor subfamily 3 group A member 1)
Licorice	MOL001792	DFV	ESR1	P03372	Estrogen receptor (ER) (ER-alpha) (Estradiol receptor) (Nuclear receptor subfamily 3 group A member 1)
Licorice	MOL002311	Glycyrol	ESR1	P03372	Estrogen receptor (ER) (ER-alpha) (Estradiol receptor) (Nuclear receptor subfamily 3 group A member 1)
Licorice	MOL002565	Medicarpin	ESR1	P03372	Estrogen receptor (ER) (ER-alpha) (Estradiol receptor) (Nuclear receptor subfamily 3 group A member 1)
Licorice	MOL000354	isorhamnetin	ESR1	P03372	Estrogen receptor (ER) (ER-alpha) (Estradiol receptor) (Nuclear receptor subfamily 3 group A member 1)
Licorice	MOL003656	Lupiwighteone	ESR1	P03372	Estrogen receptor (ER) (ER-alpha) (Estradiol receptor) (Nuclear receptor subfamily 3 group A member 1)
Licorice	MOL003896	7-Methoxy-2-methyl isoflavone	ESR1	P03372	Estrogen receptor (ER) (ER-alpha) (Estradiol receptor) (Nuclear receptor subfamily 3 group A member 1)
Licorice	MOL000392	formononetin	ESR1	P03372	Estrogen receptor (ER) (ER-alpha) (Estradiol receptor) (Nuclear receptor subfamily 3 group A member 1)
Licorice	MOL000417	Calycosin	ESR1	P03372	Estrogen receptor (ER) (ER-alpha) (Estradiol receptor) (Nuclear receptor subfamily 3 group A member 1)
Licorice	MOL004328	naringenin	ESR1	P03372	Estrogen receptor (ER) (ER-alpha) (Estradiol receptor) (Nuclear receptor subfamily 3 group A member 1)
Licorice	MOL004805	(2S)-2-[4-hydroxy-3-(3-methylbut-2-enyl)phenyl]-8,8-dimethyl-2,3-dihydropyrano[2,3-f]chromen-4-one	ESR1	P03372	Estrogen receptor (ER) (ER-alpha) (Estradiol receptor) (Nuclear receptor subfamily 3 group A member 1)
Licorice	MOL004806	euchrenone	ESR1	P03372	Estrogen receptor (ER) (ER-alpha) (Estradiol receptor) (Nuclear receptor subfamily 3 group A member 1)
Licorice	MOL004808	glyasperin B	ESR1	P03372	Estrogen receptor (ER) (ER-alpha) (Estradiol receptor) (Nuclear receptor subfamily 3 group A member 1)
Licorice	MOL004810	glyasperin F	ESR1	P03372	Estrogen receptor (ER) (ER-alpha) (Estradiol receptor) (Nuclear receptor subfamily 3 group A member 1)
Licorice	MOL004814	Isotrifoliol	ESR1	P03372	Estrogen receptor (ER) (ER-alpha) (Estradiol receptor) (Nuclear receptor subfamily 3 group A member 1)
Licorice	MOL004815	(E)-1-(2,4-dihydroxyphenyl)-3-(2,2-dimethylchromen-6-yl)prop-2-en-1-one	ESR1	P03372	Estrogen receptor (ER) (ER-alpha) (Estradiol receptor) (Nuclear receptor subfamily 3 group A member 1)
Licorice	MOL004824	(2S)-6-(2,4-dihydroxyphenyl)-2-(2-hydroxypropan-2-yl)-4-methoxy-2,3-dihydrofuro[3,2-g]chromen-7-one	ESR1	P03372	Estrogen receptor (ER) (ER-alpha) (Estradiol receptor) (Nuclear receptor subfamily 3 group A member 1)
Licorice	MOL004827	Semilicoisoflavone B	ESR1	P03372	Estrogen receptor (ER) (ER-alpha) (Estradiol receptor) (Nuclear receptor subfamily 3 group A member 1)
Licorice	MOL004828	Glepidotin A	ESR1	P03372	Estrogen receptor (ER) (ER-alpha) (Estradiol receptor) (Nuclear receptor subfamily 3 group A member 1)
Licorice	MOL004835	Glypallichalcone	ESR1	P03372	Estrogen receptor (ER) (ER-alpha) (Estradiol receptor) (Nuclear receptor subfamily 3 group A member 1)
Licorice	MOL004838	8-(6-hydroxy-2-benzofuranyl)-2,2-dimethyl-5-chromenol	ESR1	P03372	Estrogen receptor (ER) (ER-alpha) (Estradiol receptor) (Nuclear receptor subfamily 3 group A member 1)
Licorice	MOL004841	Licochalcone B	ESR1	P03372	Estrogen receptor (ER) (ER-alpha) (Estradiol receptor) (Nuclear receptor subfamily 3 group A member 1)
Licorice	MOL004848	licochalcone G	ESR1	P03372	Estrogen receptor (ER) (ER-alpha) (Estradiol receptor) (Nuclear receptor subfamily 3 group A member 1)
Licorice	MOL004855	Licoricone	ESR1	P03372	Estrogen receptor (ER) (ER-alpha) (Estradiol receptor) (Nuclear receptor subfamily 3 group A member 1)
Licorice	MOL004856	Licoricenin A	ESR1	P03372	Estrogen receptor (ER) (ER-alpha) (Estradiol receptor) (Nuclear receptor subfamily 3 group A member 1)
Licorice	MOL004857	Licoricenin B	ESR1	P03372	Estrogen receptor (ER) (ER-alpha) (Estradiol receptor) (Nuclear receptor subfamily 3 group A member 1)
Licorice	MOL004863	3-(3,4-dihydroxyphenyl)-5,7-dihydroxy-8-(3-methylbut-2-enyl)chromone	ESR1	P03372	Estrogen receptor (ER) (ER-alpha) (Estradiol receptor) (Nuclear receptor subfamily 3 group A member 1)
Licorice	MOL004864	5,7-dihydroxy-3-(4-methoxyphenyl)-8-(3-methylbut-2-enyl)chromone	ESR1	P03372	Estrogen receptor (ER) (ER-alpha) (Estradiol receptor) (Nuclear receptor subfamily 3 group A member 1)
Licorice	MOL004882	Licocoumarone	ESR1	P03372	Estrogen receptor (ER) (ER-alpha) (Estradiol receptor) (Nuclear receptor subfamily 3 group A member 1)
Licorice	MOL004883	Licoisoflavone	ESR1	P03372	Estrogen receptor (ER) (ER-alpha) (Estradiol receptor) (Nuclear receptor subfamily 3 group A member 1)
Licorice	MOL004884	Licoisoflavone B	ESR1	P03372	Estrogen receptor (ER) (ER-alpha) (Estradiol receptor) (Nuclear receptor subfamily 3 group A member 1)
Licorice	MOL004885	licoisoflavanone	ESR1	P03372	Estrogen receptor (ER) (ER-alpha) (Estradiol receptor) (Nuclear receptor subfamily 3 group A member 1)
Licorice	MOL004891	shinpterocarpin	ESR1	P03372	Estrogen receptor (ER) (ER-alpha) (Estradiol receptor) (Nuclear receptor subfamily 3 group A member 1)
Licorice	MOL004898	(E)-3-[3,4-dihydroxy-5-(3-methylbut-2-enyl)phenyl]-1-(2,4-dihydroxyphenyl)prop-2-en-1-one	ESR1	P03372	Estrogen receptor (ER) (ER-alpha) (Estradiol receptor) (Nuclear receptor subfamily 3 group A member 1)
Licorice	MOL004907	Glyzaglabrin	ESR1	P03372	Estrogen receptor (ER) (ER-alpha) (Estradiol receptor) (Nuclear receptor subfamily 3 group A member 1)
Licorice	MOL004910	Glabranin	ESR1	P03372	Estrogen receptor (ER) (ER-alpha) (Estradiol receptor) (Nuclear receptor subfamily 3 group A member 1)
Licorice	MOL004912	Glabrone	ESR1	P03372	Estrogen receptor (ER) (ER-alpha) (Estradiol receptor) (Nuclear receptor subfamily 3 group A member 1)
Licorice	MOL004913	1,3-dihydroxy-9-methoxy-6-benzofurano[3,2-c]chromenone	ESR1	P03372	Estrogen receptor (ER) (ER-alpha) (Estradiol receptor) (Nuclear receptor subfamily 3 group A member 1)
Licorice	MOL004914	1,3-dihydroxy-8,9-dimethoxy-6-benzofurano[3,2-c]chromenone	ESR1	P03372	Estrogen receptor (ER) (ER-alpha) (Estradiol receptor) (Nuclear receptor subfamily 3 group A member 1)
Licorice	MOL004915	Eurycarpin A	ESR1	P03372	Estrogen receptor (ER) (ER-alpha) (Estradiol receptor) (Nuclear receptor subfamily 3 group A member 1)
Licorice	MOL004935	Sigmoidin-B	ESR1	P03372	Estrogen receptor (ER) (ER-alpha) (Estradiol receptor) (Nuclear receptor subfamily 3 group A member 1)
Licorice	MOL004941	(2R)-7-hydroxy-2-(4-hydroxyphenyl)chroman-4-one	ESR1	P03372	Estrogen receptor (ER) (ER-alpha) (Estradiol receptor) (Nuclear receptor subfamily 3 group A member 1)
Licorice	MOL004945	(2S)-7-hydroxy-2-(4-hydroxyphenyl)-8-(3-methylbut-2-enyl)chroman-4-one	ESR1	P03372	Estrogen receptor (ER) (ER-alpha) (Estradiol receptor) (Nuclear receptor subfamily 3 group A member 1)
Licorice	MOL004948	Isoglycyrol	ESR1	P03372	Estrogen receptor (ER) (ER-alpha) (Estradiol receptor) (Nuclear receptor subfamily 3 group A member 1)
Licorice	MOL004949	Isolicoflavonol	ESR1	P03372	Estrogen receptor (ER) (ER-alpha) (Estradiol receptor) (Nuclear receptor subfamily 3 group A member 1)
Licorice	MOL004957	HMO	ESR1	P03372	Estrogen receptor (ER) (ER-alpha) (Estradiol receptor) (Nuclear receptor subfamily 3 group A member 1)
Licorice	MOL004959	1-Methoxyphaseollidin	ESR1	P03372	Estrogen receptor (ER) (ER-alpha) (Estradiol receptor) (Nuclear receptor subfamily 3 group A member 1)
Licorice	MOL004961	Quercetin der.	ESR1	P03372	Estrogen receptor (ER) (ER-alpha) (Estradiol receptor) (Nuclear receptor subfamily 3 group A member 1)
Licorice	MOL000497	licochalcone a	ESR1	P03372	Estrogen receptor (ER) (ER-alpha) (Estradiol receptor) (Nuclear receptor subfamily 3 group A member 1)
Licorice	MOL004988	Kanzonol F	ESR1	P03372	Estrogen receptor (ER) (ER-alpha) (Estradiol receptor) (Nuclear receptor subfamily 3 group A member 1)
Licorice	MOL004989	6-prenylated eriodictyol	ESR1	P03372	Estrogen receptor (ER) (ER-alpha) (Estradiol receptor) (Nuclear receptor subfamily 3 group A member 1)
Licorice	MOL004991	7-Acetoxy-2-methylisoflavone	ESR1	P03372	Estrogen receptor (ER) (ER-alpha) (Estradiol receptor) (Nuclear receptor subfamily 3 group A member 1)
Licorice	MOL004993	8-prenylated eriodictyol	ESR1	P03372	Estrogen receptor (ER) (ER-alpha) (Estradiol receptor) (Nuclear receptor subfamily 3 group A member 1)
Licorice	MOL005000	Licoricenin G	ESR1	P03372	Estrogen receptor (ER) (ER-alpha) (Estradiol receptor) (Nuclear receptor subfamily 3 group A member 1)
Licorice	MOL005001	Licoricenin H	ESR1	P03372	Estrogen receptor (ER) (ER-alpha) (Estradiol receptor) (Nuclear receptor subfamily 3 group A member 1)
Licorice	MOL005003	Licoagrocarpin	ESR1	P03372	Estrogen receptor (ER) (ER-alpha) (Estradiol receptor) (Nuclear receptor subfamily 3 group A member 1)
Licorice	MOL005007	Glyasperins M	ESR1	P03372	Estrogen receptor (ER) (ER-alpha) (Estradiol receptor) (Nuclear receptor subfamily 3 group A member 1)
Licorice	MOL005008	Glycyrrhiza flavonol A	ESR1	P03372	Estrogen receptor (ER) (ER-alpha) (Estradiol receptor) (Nuclear receptor subfamily 3 group A member 1)
Licorice	MOL005012	Licoagroisoflavone	ESR1	P03372	Estrogen receptor (ER) (ER-alpha) (Estradiol receptor) (Nuclear receptor subfamily 3 group A member 1)
Licorice	MOL005016	Odoratin	ESR1	P03372	Estrogen receptor (ER) (ER-alpha) (Estradiol receptor) (Nuclear receptor subfamily 3 group A member 1)
Licorice	MOL005017	Phaseol	ESR1	P03372	Estrogen receptor (ER) (ER-alpha) (Estradiol receptor) (Nuclear receptor subfamily 3 group A member 1)
Licorice	MOL005018	Xambioona	ESR1	P03372	Estrogen receptor (ER) (ER-alpha) (Estradiol receptor) (Nuclear receptor subfamily 3 group A member 1)
Carthamus tinctorius	MOL002695	lignan	ESR1	P03372	Estrogen receptor (ER) (ER-alpha) (Estradiol receptor) (Nuclear receptor subfamily 3 group A member 1)
Achyranthes bidentata	MOL001454	berberine	ESR1	P03372	Estrogen receptor (ER) (ER-alpha) (Estradiol receptor) (Nuclear receptor subfamily 3 group A member 1)
Achyranthes bidentata	MOL001458	coptisine	ESR1	P03372	Estrogen receptor (ER) (ER-alpha) (Estradiol receptor) (Nuclear receptor subfamily 3 group A member 1)
Achyranthes bidentata	MOL000173	wogonin	ESR1	P03372	Estrogen receptor (ER) (ER-alpha) (Estradiol receptor) (Nuclear receptor subfamily 3 group A member 1)
Achyranthes bidentata	MOL002897	epiberberine	ESR1	P03372	Estrogen receptor (ER) (ER-alpha) (Estradiol receptor) (Nuclear receptor subfamily 3 group A member 1)
Achyranthes bidentata	MOL003847	Inophyllum E	ESR1	P03372	Estrogen receptor (ER) (ER-alpha) (Estradiol receptor) (Nuclear receptor subfamily 3 group A member 1)
Fructus Aurantii	MOL004328	naringenin	ESR1	P03372	Estrogen receptor (ER) (ER-alpha) (Estradiol receptor) (Nuclear receptor subfamily 3 group A member 1)
Fructus Aurantii	MOL005828	nobiletin	ESR1	P03372	Estrogen receptor (ER) (ER-alpha) (Estradiol receptor) (Nuclear receptor subfamily 3 group A member 1)
Bupleunum	MOL000354	isorhamnetin	ESR2	Q92731	Estrogen receptor beta (ER-beta) (Nuclear receptor subfamily 3 group A member 2)
Bupleunum	MOL004598	3,5,6,7-tetramethoxy-2-(3,4,5-trimethoxyphenyl)chromone	ESR2	Q92731	Estrogen receptor beta (ER-beta) (Nuclear receptor subfamily 3 group A member 2)
Bupleunum	MOL004609	Areapillin	ESR2	Q92731	Estrogen receptor beta (ER-beta) (Nuclear receptor subfamily 3 group A member 2)
Rhizoma Chuanxiong	MOL002135	Myricanone	ESR2	Q92731	Estrogen receptor beta (ER-beta) (Nuclear receptor subfamily 3 group A member 2)
Licorice	MOL000239	Jaranol	ESR2	Q92731	Estrogen receptor beta (ER-beta) (Nuclear receptor subfamily 3 group A member 2)
Licorice	MOL002565	Medicarpin	ESR2	Q92731	Estrogen receptor beta (ER-beta) (Nuclear receptor subfamily 3 group A member 2)
Licorice	MOL000354	isorhamnetin	ESR2	Q92731	Estrogen receptor beta (ER-beta) (Nuclear receptor subfamily 3 group A member 2)
Licorice	MOL003656	Lupiwighteone	ESR2	Q92731	Estrogen receptor beta (ER-beta) (Nuclear receptor subfamily 3 group A member 2)
Licorice	MOL003896	7-Methoxy-2-methyl isoflavone	ESR2	Q92731	Estrogen receptor beta (ER-beta) (Nuclear receptor subfamily 3 group A member 2)
Licorice	MOL000392	formononetin	ESR2	Q92731	Estrogen receptor beta (ER-beta) (Nuclear receptor subfamily 3 group A member 2)
Licorice	MOL000417	Calycosin	ESR2	Q92731	Estrogen receptor beta (ER-beta) (Nuclear receptor subfamily 3 group A member 2)
Licorice	MOL004805	(2S)-2-[4-hydroxy-3-(3-methylbut-2-enyl)phenyl]-8,8-dimethyl-2,3-dihydropyrano[2,3-f]chromen-4-one	ESR2	Q92731	Estrogen receptor beta (ER-beta) (Nuclear receptor subfamily 3 group A member 2)
Licorice	MOL004806	euchrenone	ESR2	Q92731	Estrogen receptor beta (ER-beta) (Nuclear receptor subfamily 3 group A member 2)
Licorice	MOL004808	glyasperin B	ESR2	Q92731	Estrogen receptor beta (ER-beta) (Nuclear receptor subfamily 3 group A member 2)
Licorice	MOL004810	glyasperin F	ESR2	Q92731	Estrogen receptor beta (ER-beta) (Nuclear receptor subfamily 3 group A member 2)
Licorice	MOL004814	Isotrifoliol	ESR2	Q92731	Estrogen receptor beta (ER-beta) (Nuclear receptor subfamily 3 group A member 2)
Licorice	MOL004815	(E)-1-(2,4-dihydroxyphenyl)-3-(2,2-dimethylchromen-6-yl)prop-2-en-1-one	ESR2	Q92731	Estrogen receptor beta (ER-beta) (Nuclear receptor subfamily 3 group A member 2)
Licorice	MOL004824	(2S)-6-(2,4-dihydroxyphenyl)-2-(2-hydroxypropan-2-yl)-4-methoxy-2,3-dihydrofuro[3,2-g]chromen-7-one	ESR2	Q92731	Estrogen receptor beta (ER-beta) (Nuclear receptor subfamily 3 group A member 2)
Licorice	MOL004835	Glypallichalcone	ESR2	Q92731	Estrogen receptor beta (ER-beta) (Nuclear receptor subfamily 3 group A member 2)
Licorice	MOL004841	Licochalcone B	ESR2	Q92731	Estrogen receptor beta (ER-beta) (Nuclear receptor subfamily 3 group A member 2)
Licorice	MOL004848	licochalcone G	ESR2	Q92731	Estrogen receptor beta (ER-beta) (Nuclear receptor subfamily 3 group A member 2)
Licorice	MOL004856	Licoricenin A	ESR2	Q92731	Estrogen receptor beta (ER-beta) (Nuclear receptor subfamily 3 group A member 2)
Licorice	MOL004857	Licoricenin B	ESR2	Q92731	Estrogen receptor beta (ER-beta) (Nuclear receptor subfamily 3 group A member 2)
Licorice	MOL004864	5,7-dihydroxy-3-(4-methoxyphenyl)-8-(3-methylbut-2-enyl)chromone	ESR2	Q92731	Estrogen receptor beta (ER-beta) (Nuclear receptor subfamily 3 group A member 2)
Licorice	MOL004882	Licocoumarone	ESR2	Q92731	Estrogen receptor beta (ER-beta) (Nuclear receptor subfamily 3 group A member 2)
Licorice	MOL004884	Licoisoflavone B	ESR2	Q92731	Estrogen receptor beta (ER-beta) (Nuclear receptor subfamily 3 group A member 2)
Licorice	MOL004885	licoisoflavanone	ESR2	Q92731	Estrogen receptor beta (ER-beta) (Nuclear receptor subfamily 3 group A member 2)
Licorice	MOL004891	shinpterocarpin	ESR2	Q92731	Estrogen receptor beta (ER-beta) (Nuclear receptor subfamily 3 group A member 2)
Licorice	MOL004907	Glyzaglabrin	ESR2	Q92731	Estrogen receptor beta (ER-beta) (Nuclear receptor subfamily 3 group A member 2)
Licorice	MOL004912	Glabrone	ESR2	Q92731	Estrogen receptor beta (ER-beta) (Nuclear receptor subfamily 3 group A member 2)
Licorice	MOL004913	1,3-dihydroxy-9-methoxy-6-benzofurano[3,2-c]chromenone	ESR2	Q92731	Estrogen receptor beta (ER-beta) (Nuclear receptor subfamily 3 group A member 2)
Licorice	MOL004915	Eurycarpin A	ESR2	Q92731	Estrogen receptor beta (ER-beta) (Nuclear receptor subfamily 3 group A member 2)
Licorice	MOL004945	(2S)-7-hydroxy-2-(4-hydroxyphenyl)-8-(3-methylbut-2-enyl)chroman-4-one	ESR2	Q92731	Estrogen receptor beta (ER-beta) (Nuclear receptor subfamily 3 group A member 2)
Licorice	MOL004957	HMO	ESR2	Q92731	Estrogen receptor beta (ER-beta) (Nuclear receptor subfamily 3 group A member 2)
Licorice	MOL004959	1-Methoxyphaseollidin	ESR2	Q92731	Estrogen receptor beta (ER-beta) (Nuclear receptor subfamily 3 group A member 2)
Licorice	MOL004961	Quercetin der.	ESR2	Q92731	Estrogen receptor beta (ER-beta) (Nuclear receptor subfamily 3 group A member 2)
Licorice	MOL000497	licochalcone a	ESR2	Q92731	Estrogen receptor beta (ER-beta) (Nuclear receptor subfamily 3 group A member 2)
Licorice	MOL004988	Kanzonol F	ESR2	Q92731	Estrogen receptor beta (ER-beta) (Nuclear receptor subfamily 3 group A member 2)
Licorice	MOL005000	Licoricenin G	ESR2	Q92731	Estrogen receptor beta (ER-beta) (Nuclear receptor subfamily 3 group A member 2)
Licorice	MOL005003	Licoagrocarpin	ESR2	Q92731	Estrogen receptor beta (ER-beta) (Nuclear receptor subfamily 3 group A member 2)
Licorice	MOL005007	Glyasperins M	ESR2	Q92731	Estrogen receptor beta (ER-beta) (Nuclear receptor subfamily 3 group A member 2)
Licorice	MOL005008	Glycyrrhiza flavonol A	ESR2	Q92731	Estrogen receptor beta (ER-beta) (Nuclear receptor subfamily 3 group A member 2)
Licorice	MOL005012	Licoagroisoflavone	ESR2	Q92731	Estrogen receptor beta (ER-beta) (Nuclear receptor subfamily 3 group A member 2)
Licorice	MOL005016	Odoratin	ESR2	Q92731	Estrogen receptor beta (ER-beta) (Nuclear receptor subfamily 3 group A member 2)
Licorice	MOL005018	Xambioona	ESR2	Q92731	Estrogen receptor beta (ER-beta) (Nuclear receptor subfamily 3 group A member 2)
Achyranthes bidentata	MOL003847	Inophyllum E	ESR2	Q92731	Estrogen receptor beta (ER-beta) (Nuclear receptor subfamily 3 group A member 2)
Fructus Aurantii	MOL005828	nobiletin	ESR2	Q92731	Estrogen receptor beta (ER-beta) (Nuclear receptor subfamily 3 group A member 2)
Bupleunum	MOL000098	quercetin	F3	P13726	Tissue factor (TF) (Coagulation factor III) (Thromboplastin) (CD antigen CD142)
Licorice	MOL000098	quercetin	F3	P13726	Tissue factor (TF) (Coagulation factor III) (Thromboplastin) (CD antigen CD142)
Carthamus tinctorius	MOL002773	beta-carotene	F3	P13726	Tissue factor (TF) (Coagulation factor III) (Thromboplastin) (CD antigen CD142)
Carthamus tinctorius	MOL000098	quercetin	F3	P13726	Tissue factor (TF) (Coagulation factor III) (Thromboplastin) (CD antigen CD142)
Achyranthes bidentata	MOL000098	quercetin	F3	P13726	Tissue factor (TF) (Coagulation factor III) (Thromboplastin) (CD antigen CD142)
Bupleunum	MOL000354	isorhamnetin	F7	P08709	Coagulation factor VII (EC 3.4.21.21) (Proconvertin) (Serum prothrombin conversion accelerator) (SPCA) (Eptacog alfa) [Cleaved into: Factor VII light chain; Factor VII heavy chain]
Bupleunum	MOL000422	kaempferol	F7	P08709	Coagulation factor VII (EC 3.4.21.21) (Proconvertin) (Serum prothrombin conversion accelerator) (SPCA) (Eptacog alfa) [Cleaved into: Factor VII light chain; Factor VII heavy chain]
Bupleunum	MOL004598	3,5,6,7-tetramethoxy-2-(3,4,5-trimethoxyphenyl)chromone	F7	P08709	Coagulation factor VII (EC 3.4.21.21) (Proconvertin) (Serum prothrombin conversion accelerator) (SPCA) (Eptacog alfa) [Cleaved into: Factor VII light chain; Factor VII heavy chain]
Bupleunum	MOL004609	Areapillin	F7	P08709	Coagulation factor VII (EC 3.4.21.21) (Proconvertin) (Serum prothrombin conversion accelerator) (SPCA) (Eptacog alfa) [Cleaved into: Factor VII light chain; Factor VII heavy chain]
Bupleunum	MOL000098	quercetin	F7	P08709	Coagulation factor VII (EC 3.4.21.21) (Proconvertin) (Serum prothrombin conversion accelerator) (SPCA) (Eptacog alfa) [Cleaved into: Factor VII light chain; Factor VII heavy chain]
Rhizoma Chuanxiong	MOL002135	Myricanone	F7	P08709	Coagulation factor VII (EC 3.4.21.21) (Proconvertin) (Serum prothrombin conversion accelerator) (SPCA) (Eptacog alfa) [Cleaved into: Factor VII light chain; Factor VII heavy chain]
Licorice	MOL000354	isorhamnetin	F7	P08709	Coagulation factor VII (EC 3.4.21.21) (Proconvertin) (Serum prothrombin conversion accelerator) (SPCA) (Eptacog alfa) [Cleaved into: Factor VII light chain; Factor VII heavy chain]
Licorice	MOL000422	kaempferol	F7	P08709	Coagulation factor VII (EC 3.4.21.21) (Proconvertin) (Serum prothrombin conversion accelerator) (SPCA) (Eptacog alfa) [Cleaved into: Factor VII light chain; Factor VII heavy chain]
Licorice	MOL004808	glyasperin B	F7	P08709	Coagulation factor VII (EC 3.4.21.21) (Proconvertin) (Serum prothrombin conversion accelerator) (SPCA) (Eptacog alfa) [Cleaved into: Factor VII light chain; Factor VII heavy chain]
Licorice	MOL004824	(2S)-6-(2,4-dihydroxyphenyl)-2-(2-hydroxypropan-2-yl)-4-methoxy-2,3-dihydrofuro[3,2-g]chromen-7-one	F7	P08709	Coagulation factor VII (EC 3.4.21.21) (Proconvertin) (Serum prothrombin conversion accelerator) (SPCA) (Eptacog alfa) [Cleaved into: Factor VII light chain; Factor VII heavy chain]
Licorice	MOL004827	Semilicoisoflavone B	F7	P08709	Coagulation factor VII (EC 3.4.21.21) (Proconvertin) (Serum prothrombin conversion accelerator) (SPCA) (Eptacog alfa) [Cleaved into: Factor VII light chain; Factor VII heavy chain]
Licorice	MOL004828	Glepidotin A	F7	P08709	Coagulation factor VII (EC 3.4.21.21) (Proconvertin) (Serum prothrombin conversion accelerator) (SPCA) (Eptacog alfa) [Cleaved into: Factor VII light chain; Factor VII heavy chain]
Licorice	MOL004857	Licoricenin B	F7	P08709	Coagulation factor VII (EC 3.4.21.21) (Proconvertin) (Serum prothrombin conversion accelerator) (SPCA) (Eptacog alfa) [Cleaved into: Factor VII light chain; Factor VII heavy chain]
Licorice	MOL004866	2-(3,4-dihydroxyphenyl)-5,7-dihydroxy-6-(3-methylbut-2-enyl)chromone	F7	P08709	Coagulation factor VII (EC 3.4.21.21) (Proconvertin) (Serum prothrombin conversion accelerator) (SPCA) (Eptacog alfa) [Cleaved into: Factor VII light chain; Factor VII heavy chain]
Licorice	MOL004885	licoisoflavanone	F7	P08709	Coagulation factor VII (EC 3.4.21.21) (Proconvertin) (Serum prothrombin conversion accelerator) (SPCA) (Eptacog alfa) [Cleaved into: Factor VII light chain; Factor VII heavy chain]
Licorice	MOL004903	liquiritin	F7	P08709	Coagulation factor VII (EC 3.4.21.21) (Proconvertin) (Serum prothrombin conversion accelerator) (SPCA) (Eptacog alfa) [Cleaved into: Factor VII light chain; Factor VII heavy chain]
Licorice	MOL004989	6-prenylated eriodictyol	F7	P08709	Coagulation factor VII (EC 3.4.21.21) (Proconvertin) (Serum prothrombin conversion accelerator) (SPCA) (Eptacog alfa) [Cleaved into: Factor VII light chain; Factor VII heavy chain]
Licorice	MOL004993	8-prenylated eriodictyol	F7	P08709	Coagulation factor VII (EC 3.4.21.21) (Proconvertin) (Serum prothrombin conversion accelerator) (SPCA) (Eptacog alfa) [Cleaved into: Factor VII light chain; Factor VII heavy chain]
Licorice	MOL005007	Glyasperins M	F7	P08709	Coagulation factor VII (EC 3.4.21.21) (Proconvertin) (Serum prothrombin conversion accelerator) (SPCA) (Eptacog alfa) [Cleaved into: Factor VII light chain; Factor VII heavy chain]
Licorice	MOL005008	Glycyrrhiza flavonol A	F7	P08709	Coagulation factor VII (EC 3.4.21.21) (Proconvertin) (Serum prothrombin conversion accelerator) (SPCA) (Eptacog alfa) [Cleaved into: Factor VII light chain; Factor VII heavy chain]
Licorice	MOL000098	quercetin	F7	P08709	Coagulation factor VII (EC 3.4.21.21) (Proconvertin) (Serum prothrombin conversion accelerator) (SPCA) (Eptacog alfa) [Cleaved into: Factor VII light chain; Factor VII heavy chain]
Carthamus tinctorius	MOL000422	kaempferol	F7	P08709	Coagulation factor VII (EC 3.4.21.21) (Proconvertin) (Serum prothrombin conversion accelerator) (SPCA) (Eptacog alfa) [Cleaved into: Factor VII light chain; Factor VII heavy chain]
Carthamus tinctorius	MOL000098	quercetin	F7	P08709	Coagulation factor VII (EC 3.4.21.21) (Proconvertin) (Serum prothrombin conversion accelerator) (SPCA) (Eptacog alfa) [Cleaved into: Factor VII light chain; Factor VII heavy chain]
Achyranthes bidentata	MOL000422	kaempferol	F7	P08709	Coagulation factor VII (EC 3.4.21.21) (Proconvertin) (Serum prothrombin conversion accelerator) (SPCA) (Eptacog alfa) [Cleaved into: Factor VII light chain; Factor VII heavy chain]
Achyranthes bidentata	MOL000098	quercetin	F7	P08709	Coagulation factor VII (EC 3.4.21.21) (Proconvertin) (Serum prothrombin conversion accelerator) (SPCA) (Eptacog alfa) [Cleaved into: Factor VII light chain; Factor VII heavy chain]
Fructus Aurantii	MOL005828	nobiletin	F7	P08709	Coagulation factor VII (EC 3.4.21.21) (Proconvertin) (Serum prothrombin conversion accelerator) (SPCA) (Eptacog alfa) [Cleaved into: Factor VII light chain; Factor VII heavy chain]
Radix paeoniae rubra	MOL002714	baicalein	FABP5	Q01469	Fatty acid-binding protein 5 (Epidermal-type fatty acid-binding protein) (E-FABP) (Fatty acid-binding protein, epidermal) (Psoriasis-associated fatty acid-binding protein homolog) (PA-FABP)
Carthamus tinctorius	MOL002714	baicalein	FABP5	Q01469	Fatty acid-binding protein 5 (Epidermal-type fatty acid-binding protein) (E-FABP) (Fatty acid-binding protein, epidermal) (Psoriasis-associated fatty acid-binding protein homolog) (PA-FABP)
Achyranthes bidentata	MOL002714	baicalein	FABP5	Q01469	Fatty acid-binding protein 5 (Epidermal-type fatty acid-binding protein) (E-FABP) (Fatty acid-binding protein, epidermal) (Psoriasis-associated fatty acid-binding protein homolog) (PA-FABP)
Platycodon grandiflorum	MOL001689	acacetin	FASLG	P48023	Tumor necrosis factor ligand superfamily member 6 (Apoptosis antigen ligand) (APTL) (CD95 ligand) (CD95-L) (Fas antigen ligand) (Fas ligand) (FasL) (CD antigen CD178) [Cleaved into: Tumor necrosis factor ligand superfamily member 6, membrane form; Tumor necrosis factor ligand superfamily member 6, soluble form (Receptor-binding FasL ectodomain) (Soluble Fas ligand) (sFasL); ADAM10-processed FasL …
Licorice	MOL004328	naringenin	FASN	P49327	Fatty acid synthase (EC 2.3.1.85) [Includes: [Acyl-carrier-protein] S-acetyltransferase (EC 2.3.1.38); [Acyl-carrier-protein] S-malonyltransferase (EC 2.3.1.39); 3-oxoacyl-[acyl-carrier-protein] synthase (EC 2.3.1.41); 3-oxoacyl-[acyl-carrier-protein] reductase (EC 1.1.1.100); 3-hydroxyacyl-[acyl-carrier-protein] dehydratase (EC 4.2.1.59); Enoyl-[acyl-carrier-protein] reductase (EC 1.3.1.39); Ole…
Platycodon grandiflorum	MOL001689	acacetin	FASN	P49327	Fatty acid synthase (EC 2.3.1.85) [Includes: [Acyl-carrier-protein] S-acetyltransferase (EC 2.3.1.38); [Acyl-carrier-protein] S-malonyltransferase (EC 2.3.1.39); 3-oxoacyl-[acyl-carrier-protein] synthase (EC 2.3.1.41); 3-oxoacyl-[acyl-carrier-protein] reductase (EC 1.1.1.100); 3-hydroxyacyl-[acyl-carrier-protein] dehydratase (EC 4.2.1.59); Enoyl-[acyl-carrier-protein] reductase (EC 1.3.1.39); Ole…
Fructus Aurantii	MOL004328	naringenin	FASN	P49327	Fatty acid synthase (EC 2.3.1.85) [Includes: [Acyl-carrier-protein] S-acetyltransferase (EC 2.3.1.38); [Acyl-carrier-protein] S-malonyltransferase (EC 2.3.1.39); 3-oxoacyl-[acyl-carrier-protein] synthase (EC 2.3.1.41); 3-oxoacyl-[acyl-carrier-protein] reductase (EC 1.1.1.100); 3-hydroxyacyl-[acyl-carrier-protein] dehydratase (EC 4.2.1.59); Enoyl-[acyl-carrier-protein] reductase (EC 1.3.1.39); Ole…
Bupleunum	MOL000098	quercetin	FOS	P01100	Proto-oncogene c-Fos (Cellular oncogene fos) (G0/G1 switch regulatory protein 7)
Radix paeoniae rubra	MOL002714	baicalein	FOS	P01100	Proto-oncogene c-Fos (Cellular oncogene fos) (G0/G1 switch regulatory protein 7)
Licorice	MOL000098	quercetin	FOS	P01100	Proto-oncogene c-Fos (Cellular oncogene fos) (G0/G1 switch regulatory protein 7)
Carthamus tinctorius	MOL002714	baicalein	FOS	P01100	Proto-oncogene c-Fos (Cellular oncogene fos) (G0/G1 switch regulatory protein 7)
Carthamus tinctorius	MOL000098	quercetin	FOS	P01100	Proto-oncogene c-Fos (Cellular oncogene fos) (G0/G1 switch regulatory protein 7)
Achyranthes bidentata	MOL002714	baicalein	FOS	P01100	Proto-oncogene c-Fos (Cellular oncogene fos) (G0/G1 switch regulatory protein 7)
Achyranthes bidentata	MOL000098	quercetin	FOS	P01100	Proto-oncogene c-Fos (Cellular oncogene fos) (G0/G1 switch regulatory protein 7)
Radix paeoniae rubra	MOL002714	baicalein	FOSL1	P15407	Fos-related antigen 1 (FRA-1)
Carthamus tinctorius	MOL002714	baicalein	FOSL1	P15407	Fos-related antigen 1 (FRA-1)
Achyranthes bidentata	MOL002714	baicalein	FOSL1	P15407	Fos-related antigen 1 (FRA-1)
Radix paeoniae rubra	MOL002714	baicalein	FOSL2	P15408	Fos-related antigen 2 (FRA-2)
Licorice	MOL000497	licochalcone a	FOSL2	P15408	Fos-related antigen 2 (FRA-2)
Carthamus tinctorius	MOL002714	baicalein	FOSL2	P15408	Fos-related antigen 2 (FRA-2)
Achyranthes bidentata	MOL002714	baicalein	FOSL2	P15408	Fos-related antigen 2 (FRA-2)
Achyranthes bidentata	MOL000173	wogonin	FSD1	Q9BTV5	Fibronectin type III and SPRY domain-containing protein 1 (MID1-related protein 1) (Microtubule-associated protein GLFND)
Bupleunum	MOL000449	Stigmasterol	GABRA1	P14867	Gamma-aminobutyric acid receptor subunit alpha-1 (GABA(A) receptor subunit alpha-1)
Bupleunum	MOL000354	isorhamnetin	GABRA1	P14867	Gamma-aminobutyric acid receptor subunit alpha-1 (GABA(A) receptor subunit alpha-1)
Bupleunum	MOL000422	kaempferol	GABRA1	P14867	Gamma-aminobutyric acid receptor subunit alpha-1 (GABA(A) receptor subunit alpha-1)
Bupleunum	MOL000098	quercetin	GABRA1	P14867	Gamma-aminobutyric acid receptor subunit alpha-1 (GABA(A) receptor subunit alpha-1)
Radix paeoniae rubra	MOL000358	beta-sitosterol	GABRA1	P14867	Gamma-aminobutyric acid receptor subunit alpha-1 (GABA(A) receptor subunit alpha-1)
Radix paeoniae rubra	MOL000449	Stigmasterol	GABRA1	P14867	Gamma-aminobutyric acid receptor subunit alpha-1 (GABA(A) receptor subunit alpha-1)
Radix paeoniae rubra	MOL001918	paeoniflorgenone	GABRA1	P14867	Gamma-aminobutyric acid receptor subunit alpha-1 (GABA(A) receptor subunit alpha-1)
Angelica sinensis	MOL000358	beta-sitosterol	GABRA1	P14867	Gamma-aminobutyric acid receptor subunit alpha-1 (GABA(A) receptor subunit alpha-1)
Angelica sinensis	MOL000449	Stigmasterol	GABRA1	P14867	Gamma-aminobutyric acid receptor subunit alpha-1 (GABA(A) receptor subunit alpha-1)
Radix rehmanniae	MOL000449	Stigmasterol	GABRA1	P14867	Gamma-aminobutyric acid receptor subunit alpha-1 (GABA(A) receptor subunit alpha-1)
Licorice	MOL000354	isorhamnetin	GABRA1	P14867	Gamma-aminobutyric acid receptor subunit alpha-1 (GABA(A) receptor subunit alpha-1)
Licorice	MOL003896	7-Methoxy-2-methyl isoflavone	GABRA1	P14867	Gamma-aminobutyric acid receptor subunit alpha-1 (GABA(A) receptor subunit alpha-1)
Licorice	MOL000422	kaempferol	GABRA1	P14867	Gamma-aminobutyric acid receptor subunit alpha-1 (GABA(A) receptor subunit alpha-1)
Licorice	MOL004941	(2R)-7-hydroxy-2-(4-hydroxyphenyl)chroman-4-one	GABRA1	P14867	Gamma-aminobutyric acid receptor subunit alpha-1 (GABA(A) receptor subunit alpha-1)
Licorice	MOL004991	7-Acetoxy-2-methylisoflavone	GABRA1	P14867	Gamma-aminobutyric acid receptor subunit alpha-1 (GABA(A) receptor subunit alpha-1)
Licorice	MOL000098	quercetin	GABRA1	P14867	Gamma-aminobutyric acid receptor subunit alpha-1 (GABA(A) receptor subunit alpha-1)
Carthamus tinctorius	MOL000358	beta-sitosterol	GABRA1	P14867	Gamma-aminobutyric acid receptor subunit alpha-1 (GABA(A) receptor subunit alpha-1)
Carthamus tinctorius	MOL000422	kaempferol	GABRA1	P14867	Gamma-aminobutyric acid receptor subunit alpha-1 (GABA(A) receptor subunit alpha-1)
Carthamus tinctorius	MOL000449	Stigmasterol	GABRA1	P14867	Gamma-aminobutyric acid receptor subunit alpha-1 (GABA(A) receptor subunit alpha-1)
Carthamus tinctorius	MOL000098	quercetin	GABRA1	P14867	Gamma-aminobutyric acid receptor subunit alpha-1 (GABA(A) receptor subunit alpha-1)
Achyranthes bidentata	MOL000173	wogonin	GABRA1	P14867	Gamma-aminobutyric acid receptor subunit alpha-1 (GABA(A) receptor subunit alpha-1)
Achyranthes bidentata	MOL000358	beta-sitosterol	GABRA1	P14867	Gamma-aminobutyric acid receptor subunit alpha-1 (GABA(A) receptor subunit alpha-1)
Achyranthes bidentata	MOL000422	kaempferol	GABRA1	P14867	Gamma-aminobutyric acid receptor subunit alpha-1 (GABA(A) receptor subunit alpha-1)
Achyranthes bidentata	MOL000449	Stigmasterol	GABRA1	P14867	Gamma-aminobutyric acid receptor subunit alpha-1 (GABA(A) receptor subunit alpha-1)
Achyranthes bidentata	MOL000098	quercetin	GABRA1	P14867	Gamma-aminobutyric acid receptor subunit alpha-1 (GABA(A) receptor subunit alpha-1)
Semen Pruni Persicae	MOL001323	Sitosterol alpha1	GABRA1	P14867	Gamma-aminobutyric acid receptor subunit alpha-1 (GABA(A) receptor subunit alpha-1)
Semen Pruni Persicae	MOL001328	2,3-didehydro GA70	GABRA1	P14867	Gamma-aminobutyric acid receptor subunit alpha-1 (GABA(A) receptor subunit alpha-1)
Semen Pruni Persicae	MOL001329	2,3-didehydro GA77	GABRA1	P14867	Gamma-aminobutyric acid receptor subunit alpha-1 (GABA(A) receptor subunit alpha-1)
Semen Pruni Persicae	MOL001340	GA120	GABRA1	P14867	Gamma-aminobutyric acid receptor subunit alpha-1 (GABA(A) receptor subunit alpha-1)
Semen Pruni Persicae	MOL001351	Gibberellin A44	GABRA1	P14867	Gamma-aminobutyric acid receptor subunit alpha-1 (GABA(A) receptor subunit alpha-1)
Semen Pruni Persicae	MOL001353	GA60	GABRA1	P14867	Gamma-aminobutyric acid receptor subunit alpha-1 (GABA(A) receptor subunit alpha-1)
Semen Pruni Persicae	MOL001355	GA63	GABRA1	P14867	Gamma-aminobutyric acid receptor subunit alpha-1 (GABA(A) receptor subunit alpha-1)
Semen Pruni Persicae	MOL001360	GA77	GABRA1	P14867	Gamma-aminobutyric acid receptor subunit alpha-1 (GABA(A) receptor subunit alpha-1)
Semen Pruni Persicae	MOL000296	hederagenin	GABRA1	P14867	Gamma-aminobutyric acid receptor subunit alpha-1 (GABA(A) receptor subunit alpha-1)
Semen Pruni Persicae	MOL000358	beta-sitosterol	GABRA1	P14867	Gamma-aminobutyric acid receptor subunit alpha-1 (GABA(A) receptor subunit alpha-1)
Fructus Aurantii	MOL000358	beta-sitosterol	GABRA1	P14867	Gamma-aminobutyric acid receptor subunit alpha-1 (GABA(A) receptor subunit alpha-1)
Bupleunum	MOL000098	quercetin	GJA1	P17302	Gap junction alpha-1 protein (Connexin-43) (Cx43) (Gap junction 43 kDa heart protein)
Licorice	MOL000098	quercetin	GJA1	P17302	Gap junction alpha-1 protein (Connexin-43) (Cx43) (Gap junction 43 kDa heart protein)
Carthamus tinctorius	MOL002773	beta-carotene	GJA1	P17302	Gap junction alpha-1 protein (Connexin-43) (Cx43) (Gap junction 43 kDa heart protein)
Carthamus tinctorius	MOL000098	quercetin	GJA1	P17302	Gap junction alpha-1 protein (Connexin-43) (Cx43) (Gap junction 43 kDa heart protein)
Achyranthes bidentata	MOL000098	quercetin	GJA1	P17302	Gap junction alpha-1 protein (Connexin-43) (Cx43) (Gap junction 43 kDa heart protein)
Licorice	MOL004328	naringenin	GOT1	P17174	Aspartate aminotransferase, cytoplasmic (cAspAT) (EC 2.6.1.1) (EC 2.6.1.3) (Cysteine aminotransferase, cytoplasmic) (Cysteine transaminase, cytoplasmic) (cCAT) (Glutamate oxaloacetate transaminase 1) (Transaminase A)
Fructus Aurantii	MOL004328	naringenin	GOT1	P17174	Aspartate aminotransferase, cytoplasmic (cAspAT) (EC 2.6.1.1) (EC 2.6.1.3) (Cysteine aminotransferase, cytoplasmic) (Cysteine transaminase, cytoplasmic) (cCAT) (Glutamate oxaloacetate transaminase 1) (Transaminase A)
Bupleunum	MOL000354	isorhamnetin	GRIA2	P42262	Glutamate receptor 2 (GluR-2) (AMPA-selective glutamate receptor 2) (GluR-B) (GluR-K2) (Glutamate receptor ionotropic, AMPA 2) (GluA2)
Licorice	MOL000354	isorhamnetin	GRIA2	P42262	Glutamate receptor 2 (GluR-2) (AMPA-selective glutamate receptor 2) (GluR-B) (GluR-K2) (Glutamate receptor ionotropic, AMPA 2) (GluA2)
Semen Pruni Persicae	MOL001328	2,3-didehydro GA70	GRIA2	P42262	Glutamate receptor 2 (GluR-2) (AMPA-selective glutamate receptor 2) (GluR-B) (GluR-K2) (Glutamate receptor ionotropic, AMPA 2) (GluA2)
Semen Pruni Persicae	MOL001353	GA60	GRIA2	P42262	Glutamate receptor 2 (GluR-2) (AMPA-selective glutamate receptor 2) (GluR-B) (GluR-K2) (Glutamate receptor ionotropic, AMPA 2) (GluA2)
Semen Pruni Persicae	MOL001355	GA63	GRIA2	P42262	Glutamate receptor 2 (GluR-2) (AMPA-selective glutamate receptor 2) (GluR-B) (GluR-K2) (Glutamate receptor ionotropic, AMPA 2) (GluA2)
Semen Pruni Persicae	MOL001360	GA77	GRIA2	P42262	Glutamate receptor 2 (GluR-2) (AMPA-selective glutamate receptor 2) (GluR-B) (GluR-K2) (Glutamate receptor ionotropic, AMPA 2) (GluA2)
Semen Pruni Persicae	MOL000296	hederagenin	GRIA2	P42262	Glutamate receptor 2 (GluR-2) (AMPA-selective glutamate receptor 2) (GluR-B) (GluR-K2) (Glutamate receptor ionotropic, AMPA 2) (GluA2)
Bupleunum	MOL000354	isorhamnetin	GSK3B	P49841	Glycogen synthase kinase-3 beta (GSK-3 beta) (EC 2.7.11.26) (Serine/threonine-protein kinase GSK3B) (EC 2.7.11.1)
Rhizoma Chuanxiong	MOL002135	Myricanone	GSK3B	P49841	Glycogen synthase kinase-3 beta (GSK-3 beta) (EC 2.7.11.26) (Serine/threonine-protein kinase GSK3B) (EC 2.7.11.1)
Rhizoma Chuanxiong	MOL000433	FA	GSK3B	P49841	Glycogen synthase kinase-3 beta (GSK-3 beta) (EC 2.7.11.26) (Serine/threonine-protein kinase GSK3B) (EC 2.7.11.1)
Licorice	MOL002311	Glycyrol	GSK3B	P49841	Glycogen synthase kinase-3 beta (GSK-3 beta) (EC 2.7.11.26) (Serine/threonine-protein kinase GSK3B) (EC 2.7.11.1)
Licorice	MOL000354	isorhamnetin	GSK3B	P49841	Glycogen synthase kinase-3 beta (GSK-3 beta) (EC 2.7.11.26) (Serine/threonine-protein kinase GSK3B) (EC 2.7.11.1)
Licorice	MOL003656	Lupiwighteone	GSK3B	P49841	Glycogen synthase kinase-3 beta (GSK-3 beta) (EC 2.7.11.26) (Serine/threonine-protein kinase GSK3B) (EC 2.7.11.1)
Licorice	MOL003896	7-Methoxy-2-methyl isoflavone	GSK3B	P49841	Glycogen synthase kinase-3 beta (GSK-3 beta) (EC 2.7.11.26) (Serine/threonine-protein kinase GSK3B) (EC 2.7.11.1)
Licorice	MOL000392	formononetin	GSK3B	P49841	Glycogen synthase kinase-3 beta (GSK-3 beta) (EC 2.7.11.26) (Serine/threonine-protein kinase GSK3B) (EC 2.7.11.1)
Licorice	MOL000417	Calycosin	GSK3B	P49841	Glycogen synthase kinase-3 beta (GSK-3 beta) (EC 2.7.11.26) (Serine/threonine-protein kinase GSK3B) (EC 2.7.11.1)
Licorice	MOL004805	(2S)-2-[4-hydroxy-3-(3-methylbut-2-enyl)phenyl]-8,8-dimethyl-2,3-dihydropyrano[2,3-f]chromen-4-one	GSK3B	P49841	Glycogen synthase kinase-3 beta (GSK-3 beta) (EC 2.7.11.26) (Serine/threonine-protein kinase GSK3B) (EC 2.7.11.1)
Licorice	MOL004808	glyasperin B	GSK3B	P49841	Glycogen synthase kinase-3 beta (GSK-3 beta) (EC 2.7.11.26) (Serine/threonine-protein kinase GSK3B) (EC 2.7.11.1)
Licorice	MOL004810	glyasperin F	GSK3B	P49841	Glycogen synthase kinase-3 beta (GSK-3 beta) (EC 2.7.11.26) (Serine/threonine-protein kinase GSK3B) (EC 2.7.11.1)
Licorice	MOL004814	Isotrifoliol	GSK3B	P49841	Glycogen synthase kinase-3 beta (GSK-3 beta) (EC 2.7.11.26) (Serine/threonine-protein kinase GSK3B) (EC 2.7.11.1)
Licorice	MOL004815	(E)-1-(2,4-dihydroxyphenyl)-3-(2,2-dimethylchromen-6-yl)prop-2-en-1-one	GSK3B	P49841	Glycogen synthase kinase-3 beta (GSK-3 beta) (EC 2.7.11.26) (Serine/threonine-protein kinase GSK3B) (EC 2.7.11.1)
Licorice	MOL004824	(2S)-6-(2,4-dihydroxyphenyl)-2-(2-hydroxypropan-2-yl)-4-methoxy-2,3-dihydrofuro[3,2-g]chromen-7-one	GSK3B	P49841	Glycogen synthase kinase-3 beta (GSK-3 beta) (EC 2.7.11.26) (Serine/threonine-protein kinase GSK3B) (EC 2.7.11.1)
Licorice	MOL004827	Semilicoisoflavone B	GSK3B	P49841	Glycogen synthase kinase-3 beta (GSK-3 beta) (EC 2.7.11.26) (Serine/threonine-protein kinase GSK3B) (EC 2.7.11.1)
Licorice	MOL004828	Glepidotin A	GSK3B	P49841	Glycogen synthase kinase-3 beta (GSK-3 beta) (EC 2.7.11.26) (Serine/threonine-protein kinase GSK3B) (EC 2.7.11.1)
Licorice	MOL004835	Glypallichalcone	GSK3B	P49841	Glycogen synthase kinase-3 beta (GSK-3 beta) (EC 2.7.11.26) (Serine/threonine-protein kinase GSK3B) (EC 2.7.11.1)
Licorice	MOL004841	Licochalcone B	GSK3B	P49841	Glycogen synthase kinase-3 beta (GSK-3 beta) (EC 2.7.11.26) (Serine/threonine-protein kinase GSK3B) (EC 2.7.11.1)
Licorice	MOL004848	licochalcone G	GSK3B	P49841	Glycogen synthase kinase-3 beta (GSK-3 beta) (EC 2.7.11.26) (Serine/threonine-protein kinase GSK3B) (EC 2.7.11.1)
Licorice	MOL004856	Licoricenin A	GSK3B	P49841	Glycogen synthase kinase-3 beta (GSK-3 beta) (EC 2.7.11.26) (Serine/threonine-protein kinase GSK3B) (EC 2.7.11.1)
Licorice	MOL004857	Licoricenin B	GSK3B	P49841	Glycogen synthase kinase-3 beta (GSK-3 beta) (EC 2.7.11.26) (Serine/threonine-protein kinase GSK3B) (EC 2.7.11.1)
Licorice	MOL004863	3-(3,4-dihydroxyphenyl)-5,7-dihydroxy-8-(3-methylbut-2-enyl)chromone	GSK3B	P49841	Glycogen synthase kinase-3 beta (GSK-3 beta) (EC 2.7.11.26) (Serine/threonine-protein kinase GSK3B) (EC 2.7.11.1)
Licorice	MOL004864	5,7-dihydroxy-3-(4-methoxyphenyl)-8-(3-methylbut-2-enyl)chromone	GSK3B	P49841	Glycogen synthase kinase-3 beta (GSK-3 beta) (EC 2.7.11.26) (Serine/threonine-protein kinase GSK3B) (EC 2.7.11.1)
Licorice	MOL004882	Licocoumarone	GSK3B	P49841	Glycogen synthase kinase-3 beta (GSK-3 beta) (EC 2.7.11.26) (Serine/threonine-protein kinase GSK3B) (EC 2.7.11.1)
Licorice	MOL004884	Licoisoflavone B	GSK3B	P49841	Glycogen synthase kinase-3 beta (GSK-3 beta) (EC 2.7.11.26) (Serine/threonine-protein kinase GSK3B) (EC 2.7.11.1)
Licorice	MOL004885	licoisoflavanone	GSK3B	P49841	Glycogen synthase kinase-3 beta (GSK-3 beta) (EC 2.7.11.26) (Serine/threonine-protein kinase GSK3B) (EC 2.7.11.1)
Licorice	MOL004891	shinpterocarpin	GSK3B	P49841	Glycogen synthase kinase-3 beta (GSK-3 beta) (EC 2.7.11.26) (Serine/threonine-protein kinase GSK3B) (EC 2.7.11.1)
Licorice	MOL004898	(E)-3-[3,4-dihydroxy-5-(3-methylbut-2-enyl)phenyl]-1-(2,4-dihydroxyphenyl)prop-2-en-1-one	GSK3B	P49841	Glycogen synthase kinase-3 beta (GSK-3 beta) (EC 2.7.11.26) (Serine/threonine-protein kinase GSK3B) (EC 2.7.11.1)
Licorice	MOL004907	Glyzaglabrin	GSK3B	P49841	Glycogen synthase kinase-3 beta (GSK-3 beta) (EC 2.7.11.26) (Serine/threonine-protein kinase GSK3B) (EC 2.7.11.1)
Licorice	MOL004912	Glabrone	GSK3B	P49841	Glycogen synthase kinase-3 beta (GSK-3 beta) (EC 2.7.11.26) (Serine/threonine-protein kinase GSK3B) (EC 2.7.11.1)
Licorice	MOL004913	1,3-dihydroxy-9-methoxy-6-benzofurano[3,2-c]chromenone	GSK3B	P49841	Glycogen synthase kinase-3 beta (GSK-3 beta) (EC 2.7.11.26) (Serine/threonine-protein kinase GSK3B) (EC 2.7.11.1)
Licorice	MOL004914	1,3-dihydroxy-8,9-dimethoxy-6-benzofurano[3,2-c]chromenone	GSK3B	P49841	Glycogen synthase kinase-3 beta (GSK-3 beta) (EC 2.7.11.26) (Serine/threonine-protein kinase GSK3B) (EC 2.7.11.1)
Licorice	MOL004915	Eurycarpin A	GSK3B	P49841	Glycogen synthase kinase-3 beta (GSK-3 beta) (EC 2.7.11.26) (Serine/threonine-protein kinase GSK3B) (EC 2.7.11.1)
Licorice	MOL004948	Isoglycyrol	GSK3B	P49841	Glycogen synthase kinase-3 beta (GSK-3 beta) (EC 2.7.11.26) (Serine/threonine-protein kinase GSK3B) (EC 2.7.11.1)
Licorice	MOL004949	Isolicoflavonol	GSK3B	P49841	Glycogen synthase kinase-3 beta (GSK-3 beta) (EC 2.7.11.26) (Serine/threonine-protein kinase GSK3B) (EC 2.7.11.1)
Licorice	MOL004957	HMO	GSK3B	P49841	Glycogen synthase kinase-3 beta (GSK-3 beta) (EC 2.7.11.26) (Serine/threonine-protein kinase GSK3B) (EC 2.7.11.1)
Licorice	MOL004959	1-Methoxyphaseollidin	GSK3B	P49841	Glycogen synthase kinase-3 beta (GSK-3 beta) (EC 2.7.11.26) (Serine/threonine-protein kinase GSK3B) (EC 2.7.11.1)
Licorice	MOL004961	Quercetin der.	GSK3B	P49841	Glycogen synthase kinase-3 beta (GSK-3 beta) (EC 2.7.11.26) (Serine/threonine-protein kinase GSK3B) (EC 2.7.11.1)
Licorice	MOL000497	licochalcone a	GSK3B	P49841	Glycogen synthase kinase-3 beta (GSK-3 beta) (EC 2.7.11.26) (Serine/threonine-protein kinase GSK3B) (EC 2.7.11.1)
Licorice	MOL004991	7-Acetoxy-2-methylisoflavone	GSK3B	P49841	Glycogen synthase kinase-3 beta (GSK-3 beta) (EC 2.7.11.26) (Serine/threonine-protein kinase GSK3B) (EC 2.7.11.1)
Licorice	MOL005000	Licoricenin G	GSK3B	P49841	Glycogen synthase kinase-3 beta (GSK-3 beta) (EC 2.7.11.26) (Serine/threonine-protein kinase GSK3B) (EC 2.7.11.1)
Licorice	MOL005003	Licoagrocarpin	GSK3B	P49841	Glycogen synthase kinase-3 beta (GSK-3 beta) (EC 2.7.11.26) (Serine/threonine-protein kinase GSK3B) (EC 2.7.11.1)
Licorice	MOL005007	Glyasperins M	GSK3B	P49841	Glycogen synthase kinase-3 beta (GSK-3 beta) (EC 2.7.11.26) (Serine/threonine-protein kinase GSK3B) (EC 2.7.11.1)
Licorice	MOL005008	Glycyrrhiza flavonol A	GSK3B	P49841	Glycogen synthase kinase-3 beta (GSK-3 beta) (EC 2.7.11.26) (Serine/threonine-protein kinase GSK3B) (EC 2.7.11.1)
Licorice	MOL005012	Licoagroisoflavone	GSK3B	P49841	Glycogen synthase kinase-3 beta (GSK-3 beta) (EC 2.7.11.26) (Serine/threonine-protein kinase GSK3B) (EC 2.7.11.1)
Licorice	MOL005016	Odoratin	GSK3B	P49841	Glycogen synthase kinase-3 beta (GSK-3 beta) (EC 2.7.11.26) (Serine/threonine-protein kinase GSK3B) (EC 2.7.11.1)
Licorice	MOL005017	Phaseol	GSK3B	P49841	Glycogen synthase kinase-3 beta (GSK-3 beta) (EC 2.7.11.26) (Serine/threonine-protein kinase GSK3B) (EC 2.7.11.1)
Achyranthes bidentata	MOL000173	wogonin	GSK3B	P49841	Glycogen synthase kinase-3 beta (GSK-3 beta) (EC 2.7.11.26) (Serine/threonine-protein kinase GSK3B) (EC 2.7.11.1)
Achyranthes bidentata	MOL003847	Inophyllum E	GSK3B	P49841	Glycogen synthase kinase-3 beta (GSK-3 beta) (EC 2.7.11.26) (Serine/threonine-protein kinase GSK3B) (EC 2.7.11.1)
Fructus Aurantii	MOL005828	nobiletin	GSK3B	P49841	Glycogen synthase kinase-3 beta (GSK-3 beta) (EC 2.7.11.26) (Serine/threonine-protein kinase GSK3B) (EC 2.7.11.1)
Licorice	MOL004328	naringenin	GSR	P00390	Glutathione reductase, mitochondrial (GR) (GRase) (EC 1.8.1.7)
Fructus Aurantii	MOL004328	naringenin	GSR	P00390	Glutathione reductase, mitochondrial (GR) (GRase) (EC 1.8.1.7)
Bupleunum	MOL000422	kaempferol	GSTM1	P09488	Glutathione S-transferase Mu 1 (EC 2.5.1.18) (GST HB subunit 4) (GST class-mu 1) (GSTM1-1) (GSTM1a-1a) (GSTM1b-1b) (GTH4)
Bupleunum	MOL000098	quercetin	GSTM1	P09488	Glutathione S-transferase Mu 1 (EC 2.5.1.18) (GST HB subunit 4) (GST class-mu 1) (GSTM1-1) (GSTM1a-1a) (GSTM1b-1b) (GTH4)
Licorice	MOL000422	kaempferol	GSTM1	P09488	Glutathione S-transferase Mu 1 (EC 2.5.1.18) (GST HB subunit 4) (GST class-mu 1) (GSTM1-1) (GSTM1a-1a) (GSTM1b-1b) (GTH4)
Licorice	MOL000098	quercetin	GSTM1	P09488	Glutathione S-transferase Mu 1 (EC 2.5.1.18) (GST HB subunit 4) (GST class-mu 1) (GSTM1-1) (GSTM1a-1a) (GSTM1b-1b) (GTH4)
Carthamus tinctorius	MOL000422	kaempferol	GSTM1	P09488	Glutathione S-transferase Mu 1 (EC 2.5.1.18) (GST HB subunit 4) (GST class-mu 1) (GSTM1-1) (GSTM1a-1a) (GSTM1b-1b) (GTH4)
Carthamus tinctorius	MOL000098	quercetin	GSTM1	P09488	Glutathione S-transferase Mu 1 (EC 2.5.1.18) (GST HB subunit 4) (GST class-mu 1) (GSTM1-1) (GSTM1a-1a) (GSTM1b-1b) (GTH4)
Achyranthes bidentata	MOL000422	kaempferol	GSTM1	P09488	Glutathione S-transferase Mu 1 (EC 2.5.1.18) (GST HB subunit 4) (GST class-mu 1) (GSTM1-1) (GSTM1a-1a) (GSTM1b-1b) (GTH4)
Achyranthes bidentata	MOL000098	quercetin	GSTM1	P09488	Glutathione S-transferase Mu 1 (EC 2.5.1.18) (GST HB subunit 4) (GST class-mu 1) (GSTM1-1) (GSTM1a-1a) (GSTM1b-1b) (GTH4)
Bupleunum	MOL000422	kaempferol	GSTM2	P28161	Glutathione S-transferase Mu 2 (EC 2.5.1.18) (GST class-mu 2) (GSTM2-2)
Bupleunum	MOL000098	quercetin	GSTM2	P28161	Glutathione S-transferase Mu 2 (EC 2.5.1.18) (GST class-mu 2) (GSTM2-2)
Licorice	MOL000422	kaempferol	GSTM2	P28161	Glutathione S-transferase Mu 2 (EC 2.5.1.18) (GST class-mu 2) (GSTM2-2)
Licorice	MOL000098	quercetin	GSTM2	P28161	Glutathione S-transferase Mu 2 (EC 2.5.1.18) (GST class-mu 2) (GSTM2-2)
Carthamus tinctorius	MOL000422	kaempferol	GSTM2	P28161	Glutathione S-transferase Mu 2 (EC 2.5.1.18) (GST class-mu 2) (GSTM2-2)
Carthamus tinctorius	MOL000098	quercetin	GSTM2	P28161	Glutathione S-transferase Mu 2 (EC 2.5.1.18) (GST class-mu 2) (GSTM2-2)
Achyranthes bidentata	MOL000422	kaempferol	GSTM2	P28161	Glutathione S-transferase Mu 2 (EC 2.5.1.18) (GST class-mu 2) (GSTM2-2)
Achyranthes bidentata	MOL000098	quercetin	GSTM2	P28161	Glutathione S-transferase Mu 2 (EC 2.5.1.18) (GST class-mu 2) (GSTM2-2)
Bupleunum	MOL000422	kaempferol	GSTP1	P09211	Glutathione S-transferase P (EC 2.5.1.18) (GST class-pi) (GSTP1-1)
Bupleunum	MOL000098	quercetin	GSTP1	P09211	Glutathione S-transferase P (EC 2.5.1.18) (GST class-pi) (GSTP1-1)
Licorice	MOL000422	kaempferol	GSTP1	P09211	Glutathione S-transferase P (EC 2.5.1.18) (GST class-pi) (GSTP1-1)
Licorice	MOL004328	naringenin	GSTP1	P09211	Glutathione S-transferase P (EC 2.5.1.18) (GST class-pi) (GSTP1-1)
Licorice	MOL000098	quercetin	GSTP1	P09211	Glutathione S-transferase P (EC 2.5.1.18) (GST class-pi) (GSTP1-1)
Carthamus tinctorius	MOL000006	luteolin	GSTP1	P09211	Glutathione S-transferase P (EC 2.5.1.18) (GST class-pi) (GSTP1-1)
Carthamus tinctorius	MOL000422	kaempferol	GSTP1	P09211	Glutathione S-transferase P (EC 2.5.1.18) (GST class-pi) (GSTP1-1)
Carthamus tinctorius	MOL000098	quercetin	GSTP1	P09211	Glutathione S-transferase P (EC 2.5.1.18) (GST class-pi) (GSTP1-1)
Platycodon grandiflorum	MOL000006	luteolin	GSTP1	P09211	Glutathione S-transferase P (EC 2.5.1.18) (GST class-pi) (GSTP1-1)
Achyranthes bidentata	MOL000422	kaempferol	GSTP1	P09211	Glutathione S-transferase P (EC 2.5.1.18) (GST class-pi) (GSTP1-1)
Achyranthes bidentata	MOL000098	quercetin	GSTP1	P09211	Glutathione S-transferase P (EC 2.5.1.18) (GST class-pi) (GSTP1-1)
Fructus Aurantii	MOL004328	naringenin	GSTP1	P09211	Glutathione S-transferase P (EC 2.5.1.18) (GST class-pi) (GSTP1-1)
Bupleunum	MOL000422	kaempferol	HAS2	Q92819	Hyaluronan synthase 2 (EC 2.4.1.212) (Hyaluronate synthase 2) (Hyaluronic acid synthase 2) (HA synthase 2)
Bupleunum	MOL000098	quercetin	HAS2	Q92819	Hyaluronan synthase 2 (EC 2.4.1.212) (Hyaluronate synthase 2) (Hyaluronic acid synthase 2) (HA synthase 2)
Licorice	MOL000422	kaempferol	HAS2	Q92819	Hyaluronan synthase 2 (EC 2.4.1.212) (Hyaluronate synthase 2) (Hyaluronic acid synthase 2) (HA synthase 2)
Licorice	MOL000098	quercetin	HAS2	Q92819	Hyaluronan synthase 2 (EC 2.4.1.212) (Hyaluronate synthase 2) (Hyaluronic acid synthase 2) (HA synthase 2)
Carthamus tinctorius	MOL000422	kaempferol	HAS2	Q92819	Hyaluronan synthase 2 (EC 2.4.1.212) (Hyaluronate synthase 2) (Hyaluronic acid synthase 2) (HA synthase 2)
Carthamus tinctorius	MOL000098	quercetin	HAS2	Q92819	Hyaluronan synthase 2 (EC 2.4.1.212) (Hyaluronate synthase 2) (Hyaluronic acid synthase 2) (HA synthase 2)
Achyranthes bidentata	MOL000422	kaempferol	HAS2	Q92819	Hyaluronan synthase 2 (EC 2.4.1.212) (Hyaluronate synthase 2) (Hyaluronic acid synthase 2) (HA synthase 2)
Achyranthes bidentata	MOL000098	quercetin	HAS2	Q92819	Hyaluronan synthase 2 (EC 2.4.1.212) (Hyaluronate synthase 2) (Hyaluronic acid synthase 2) (HA synthase 2)
Bupleunum	MOL000098	quercetin	HIF1A	Q16665	Hypoxia-inducible factor 1-alpha (HIF-1-alpha) (HIF1-alpha) (ARNT-interacting protein) (Basic-helix-loop-helix-PAS protein MOP1) (Class E basic helix-loop-helix protein 78) (bHLHe78) (Member of PAS protein 1) (PAS domain-containing protein 8)
Radix paeoniae rubra	MOL002714	baicalein	HIF1A	Q16665	Hypoxia-inducible factor 1-alpha (HIF-1-alpha) (HIF1-alpha) (ARNT-interacting protein) (Basic-helix-loop-helix-PAS protein MOP1) (Class E basic helix-loop-helix protein 78) (bHLHe78) (Member of PAS protein 1) (PAS domain-containing protein 8)
Licorice	MOL000098	quercetin	HIF1A	Q16665	Hypoxia-inducible factor 1-alpha (HIF-1-alpha) (HIF1-alpha) (ARNT-interacting protein) (Basic-helix-loop-helix-PAS protein MOP1) (Class E basic helix-loop-helix protein 78) (bHLHe78) (Member of PAS protein 1) (PAS domain-containing protein 8)
Carthamus tinctorius	MOL002714	baicalein	HIF1A	Q16665	Hypoxia-inducible factor 1-alpha (HIF-1-alpha) (HIF1-alpha) (ARNT-interacting protein) (Basic-helix-loop-helix-PAS protein MOP1) (Class E basic helix-loop-helix protein 78) (bHLHe78) (Member of PAS protein 1) (PAS domain-containing protein 8)
Carthamus tinctorius	MOL000098	quercetin	HIF1A	Q16665	Hypoxia-inducible factor 1-alpha (HIF-1-alpha) (HIF1-alpha) (ARNT-interacting protein) (Basic-helix-loop-helix-PAS protein MOP1) (Class E basic helix-loop-helix protein 78) (bHLHe78) (Member of PAS protein 1) (PAS domain-containing protein 8)
Achyranthes bidentata	MOL002714	baicalein	HIF1A	Q16665	Hypoxia-inducible factor 1-alpha (HIF-1-alpha) (HIF1-alpha) (ARNT-interacting protein) (Basic-helix-loop-helix-PAS protein MOP1) (Class E basic helix-loop-helix protein 78) (bHLHe78) (Member of PAS protein 1) (PAS domain-containing protein 8)
Achyranthes bidentata	MOL000098	quercetin	HIF1A	Q16665	Hypoxia-inducible factor 1-alpha (HIF-1-alpha) (HIF1-alpha) (ARNT-interacting protein) (Basic-helix-loop-helix-PAS protein MOP1) (Class E basic helix-loop-helix protein 78) (bHLHe78) (Member of PAS protein 1) (PAS domain-containing protein 8)
Bupleunum	MOL000098	quercetin	HK2	P52789	Hexokinase-2 (EC 2.7.1.1) (Hexokinase type II) (HK II) (Hexokinase-B) (Muscle form hexokinase)
Licorice	MOL000098	quercetin	HK2	P52789	Hexokinase-2 (EC 2.7.1.1) (Hexokinase type II) (HK II) (Hexokinase-B) (Muscle form hexokinase)
Carthamus tinctorius	MOL000098	quercetin	HK2	P52789	Hexokinase-2 (EC 2.7.1.1) (Hexokinase type II) (HK II) (Hexokinase-B) (Muscle form hexokinase)
Achyranthes bidentata	MOL000098	quercetin	HK2	P52789	Hexokinase-2 (EC 2.7.1.1) (Hexokinase type II) (HK II) (Hexokinase-B) (Muscle form hexokinase)
Licorice	MOL004328	naringenin	HMGCR	P04035	3-hydroxy-3-methylglutaryl-coenzyme A reductase (HMG-CoA reductase) (EC 1.1.1.34)
Fructus Aurantii	MOL004328	naringenin	HMGCR	P04035	3-hydroxy-3-methylglutaryl-coenzyme A reductase (HMG-CoA reductase) (EC 1.1.1.34)
Bupleunum	MOL000422	kaempferol	HMOX1	P09601	Heme oxygenase 1 (HO-1) (EC 1.14.14.18)
Bupleunum	MOL000098	quercetin	HMOX1	P09601	Heme oxygenase 1 (HO-1) (EC 1.14.14.18)
Licorice	MOL000422	kaempferol	HMOX1	P09601	Heme oxygenase 1 (HO-1) (EC 1.14.14.18)
Licorice	MOL000098	quercetin	HMOX1	P09601	Heme oxygenase 1 (HO-1) (EC 1.14.14.18)
Carthamus tinctorius	MOL000006	luteolin	HMOX1	P09601	Heme oxygenase 1 (HO-1) (EC 1.14.14.18)
Carthamus tinctorius	MOL002773	beta-carotene	HMOX1	P09601	Heme oxygenase 1 (HO-1) (EC 1.14.14.18)
Carthamus tinctorius	MOL000422	kaempferol	HMOX1	P09601	Heme oxygenase 1 (HO-1) (EC 1.14.14.18)
Carthamus tinctorius	MOL000098	quercetin	HMOX1	P09601	Heme oxygenase 1 (HO-1) (EC 1.14.14.18)
Platycodon grandiflorum	MOL000006	luteolin	HMOX1	P09601	Heme oxygenase 1 (HO-1) (EC 1.14.14.18)
Achyranthes bidentata	MOL000422	kaempferol	HMOX1	P09601	Heme oxygenase 1 (HO-1) (EC 1.14.14.18)
Achyranthes bidentata	MOL000098	quercetin	HMOX1	P09601	Heme oxygenase 1 (HO-1) (EC 1.14.14.18)
Licorice	MOL000392	formononetin	HSD3B1	P14060	3 beta-hydroxysteroid dehydrogenase/Delta 5-->4-isomerase type 1 (3 beta-hydroxysteroid dehydrogenase/Delta 5-->4-isomerase type I) (3-beta-HSD I) (3-beta-hydroxy-5-ene steroid dehydrogenase) (3-beta-hydroxy-Delta(5)-steroid dehydrogenase) (EC 1.1.1.145) (3-beta-hydroxysteroid 3-dehydrogenase) (EC 1.1.1.270) (Delta-5-3-ketosteroid isomerase) (Dihydrotestosterone oxidoreductase) (EC 1.1.1.210) (St…
Licorice	MOL000392	formononetin	HSD3B2	P26439	3 beta-hydroxysteroid dehydrogenase/Delta 5-->4-isomerase type 2 (3 beta-hydroxysteroid dehydrogenase/Delta 5-->4-isomerase type II) (3-beta-HSD II) (3-beta-HSD adrenal and gonadal type) [Includes: 3-beta-hydroxy-Delta(5)-steroid dehydrogenase (EC 1.1.1.145) (3-beta-hydroxy-5-ene steroid dehydrogenase) (Progesterone reductase); Steroid Delta-isomerase (EC 5.3.3.1) (Delta-5-3-ketosteroid isomerase…
Bupleunum	MOL000098	quercetin	HSF1	Q00613	Heat shock factor protein 1 (HSF 1) (Heat shock transcription factor 1) (HSTF 1)
Licorice	MOL000098	quercetin	HSF1	Q00613	Heat shock factor protein 1 (HSF 1) (Heat shock transcription factor 1) (HSTF 1)
Carthamus tinctorius	MOL000098	quercetin	HSF1	Q00613	Heat shock factor protein 1 (HSF 1) (Heat shock transcription factor 1) (HSTF 1)
Achyranthes bidentata	MOL000098	quercetin	HSF1	Q00613	Heat shock factor protein 1 (HSF 1) (Heat shock transcription factor 1) (HSTF 1)
Bupleunum	MOL000354	isorhamnetin	HSP90AA1	P07900	Heat shock protein HSP 90-alpha (Heat shock 86 kDa) (HSP 86) (HSP86) (Lipopolysaccharide-associated protein 2) (LAP-2) (LPS-associated protein 2) (Renal carcinoma antigen NY-REN-38)
Bupleunum	MOL000422	kaempferol	HSP90AA1	P07900	Heat shock protein HSP 90-alpha (Heat shock 86 kDa) (HSP 86) (HSP86) (Lipopolysaccharide-associated protein 2) (LAP-2) (LPS-associated protein 2) (Renal carcinoma antigen NY-REN-38)
Bupleunum	MOL004609	Areapillin	HSP90AA1	P07900	Heat shock protein HSP 90-alpha (Heat shock 86 kDa) (HSP 86) (HSP86) (Lipopolysaccharide-associated protein 2) (LAP-2) (LPS-associated protein 2) (Renal carcinoma antigen NY-REN-38)
Bupleunum	MOL013187	Cubebin	HSP90AA1	P07900	Heat shock protein HSP 90-alpha (Heat shock 86 kDa) (HSP 86) (HSP86) (Lipopolysaccharide-associated protein 2) (LAP-2) (LPS-associated protein 2) (Renal carcinoma antigen NY-REN-38)
Bupleunum	MOL000098	quercetin	HSP90AA1	P07900	Heat shock protein HSP 90-alpha (Heat shock 86 kDa) (HSP 86) (HSP86) (Lipopolysaccharide-associated protein 2) (LAP-2) (LPS-associated protein 2) (Renal carcinoma antigen NY-REN-38)
Radix paeoniae rubra	MOL002714	baicalein	HSP90AA1	P07900	Heat shock protein HSP 90-alpha (Heat shock 86 kDa) (HSP 86) (HSP86) (Lipopolysaccharide-associated protein 2) (LAP-2) (LPS-associated protein 2) (Renal carcinoma antigen NY-REN-38)
Radix paeoniae rubra	MOL000358	beta-sitosterol	HSP90AA1	P07900	Heat shock protein HSP 90-alpha (Heat shock 86 kDa) (HSP 86) (HSP86) (Lipopolysaccharide-associated protein 2) (LAP-2) (LPS-associated protein 2) (Renal carcinoma antigen NY-REN-38)
Radix paeoniae rubra	MOL006992	(2R,3R)-4-methoxyl-distylin	HSP90AA1	P07900	Heat shock protein HSP 90-alpha (Heat shock 86 kDa) (HSP 86) (HSP86) (Lipopolysaccharide-associated protein 2) (LAP-2) (LPS-associated protein 2) (Renal carcinoma antigen NY-REN-38)
Rhizoma Chuanxiong	MOL002135	Myricanone	HSP90AA1	P07900	Heat shock protein HSP 90-alpha (Heat shock 86 kDa) (HSP 86) (HSP86) (Lipopolysaccharide-associated protein 2) (LAP-2) (LPS-associated protein 2) (Renal carcinoma antigen NY-REN-38)
Angelica sinensis	MOL000358	beta-sitosterol	HSP90AA1	P07900	Heat shock protein HSP 90-alpha (Heat shock 86 kDa) (HSP 86) (HSP86) (Lipopolysaccharide-associated protein 2) (LAP-2) (LPS-associated protein 2) (Renal carcinoma antigen NY-REN-38)
Licorice	MOL001484	Inermine	HSP90AA1	P07900	Heat shock protein HSP 90-alpha (Heat shock 86 kDa) (HSP 86) (HSP86) (Lipopolysaccharide-associated protein 2) (LAP-2) (LPS-associated protein 2) (Renal carcinoma antigen NY-REN-38)
Licorice	MOL001792	DFV	HSP90AA1	P07900	Heat shock protein HSP 90-alpha (Heat shock 86 kDa) (HSP 86) (HSP86) (Lipopolysaccharide-associated protein 2) (LAP-2) (LPS-associated protein 2) (Renal carcinoma antigen NY-REN-38)
Licorice	MOL000239	Jaranol	HSP90AA1	P07900	Heat shock protein HSP 90-alpha (Heat shock 86 kDa) (HSP 86) (HSP86) (Lipopolysaccharide-associated protein 2) (LAP-2) (LPS-associated protein 2) (Renal carcinoma antigen NY-REN-38)
Licorice	MOL002565	Medicarpin	HSP90AA1	P07900	Heat shock protein HSP 90-alpha (Heat shock 86 kDa) (HSP 86) (HSP86) (Lipopolysaccharide-associated protein 2) (LAP-2) (LPS-associated protein 2) (Renal carcinoma antigen NY-REN-38)
Licorice	MOL000354	isorhamnetin	HSP90AA1	P07900	Heat shock protein HSP 90-alpha (Heat shock 86 kDa) (HSP 86) (HSP86) (Lipopolysaccharide-associated protein 2) (LAP-2) (LPS-associated protein 2) (Renal carcinoma antigen NY-REN-38)
Licorice	MOL003656	Lupiwighteone	HSP90AA1	P07900	Heat shock protein HSP 90-alpha (Heat shock 86 kDa) (HSP 86) (HSP86) (Lipopolysaccharide-associated protein 2) (LAP-2) (LPS-associated protein 2) (Renal carcinoma antigen NY-REN-38)
Licorice	MOL003896	7-Methoxy-2-methyl isoflavone	HSP90AA1	P07900	Heat shock protein HSP 90-alpha (Heat shock 86 kDa) (HSP 86) (HSP86) (Lipopolysaccharide-associated protein 2) (LAP-2) (LPS-associated protein 2) (Renal carcinoma antigen NY-REN-38)
Licorice	MOL000392	formononetin	HSP90AA1	P07900	Heat shock protein HSP 90-alpha (Heat shock 86 kDa) (HSP 86) (HSP86) (Lipopolysaccharide-associated protein 2) (LAP-2) (LPS-associated protein 2) (Renal carcinoma antigen NY-REN-38)
Licorice	MOL000417	Calycosin	HSP90AA1	P07900	Heat shock protein HSP 90-alpha (Heat shock 86 kDa) (HSP 86) (HSP86) (Lipopolysaccharide-associated protein 2) (LAP-2) (LPS-associated protein 2) (Renal carcinoma antigen NY-REN-38)
Licorice	MOL000422	kaempferol	HSP90AA1	P07900	Heat shock protein HSP 90-alpha (Heat shock 86 kDa) (HSP 86) (HSP86) (Lipopolysaccharide-associated protein 2) (LAP-2) (LPS-associated protein 2) (Renal carcinoma antigen NY-REN-38)
Licorice	MOL004328	naringenin	HSP90AA1	P07900	Heat shock protein HSP 90-alpha (Heat shock 86 kDa) (HSP 86) (HSP86) (Lipopolysaccharide-associated protein 2) (LAP-2) (LPS-associated protein 2) (Renal carcinoma antigen NY-REN-38)
Licorice	MOL004808	glyasperin B	HSP90AA1	P07900	Heat shock protein HSP 90-alpha (Heat shock 86 kDa) (HSP 86) (HSP86) (Lipopolysaccharide-associated protein 2) (LAP-2) (LPS-associated protein 2) (Renal carcinoma antigen NY-REN-38)
Licorice	MOL004810	glyasperin F	HSP90AA1	P07900	Heat shock protein HSP 90-alpha (Heat shock 86 kDa) (HSP 86) (HSP86) (Lipopolysaccharide-associated protein 2) (LAP-2) (LPS-associated protein 2) (Renal carcinoma antigen NY-REN-38)
Licorice	MOL004814	Isotrifoliol	HSP90AA1	P07900	Heat shock protein HSP 90-alpha (Heat shock 86 kDa) (HSP 86) (HSP86) (Lipopolysaccharide-associated protein 2) (LAP-2) (LPS-associated protein 2) (Renal carcinoma antigen NY-REN-38)
Licorice	MOL004827	Semilicoisoflavone B	HSP90AA1	P07900	Heat shock protein HSP 90-alpha (Heat shock 86 kDa) (HSP 86) (HSP86) (Lipopolysaccharide-associated protein 2) (LAP-2) (LPS-associated protein 2) (Renal carcinoma antigen NY-REN-38)
Licorice	MOL004828	Glepidotin A	HSP90AA1	P07900	Heat shock protein HSP 90-alpha (Heat shock 86 kDa) (HSP 86) (HSP86) (Lipopolysaccharide-associated protein 2) (LAP-2) (LPS-associated protein 2) (Renal carcinoma antigen NY-REN-38)
Licorice	MOL004835	Glypallichalcone	HSP90AA1	P07900	Heat shock protein HSP 90-alpha (Heat shock 86 kDa) (HSP 86) (HSP86) (Lipopolysaccharide-associated protein 2) (LAP-2) (LPS-associated protein 2) (Renal carcinoma antigen NY-REN-38)
Licorice	MOL004838	8-(6-hydroxy-2-benzofuranyl)-2,2-dimethyl-5-chromenol	HSP90AA1	P07900	Heat shock protein HSP 90-alpha (Heat shock 86 kDa) (HSP 86) (HSP86) (Lipopolysaccharide-associated protein 2) (LAP-2) (LPS-associated protein 2) (Renal carcinoma antigen NY-REN-38)
Licorice	MOL004841	Licochalcone B	HSP90AA1	P07900	Heat shock protein HSP 90-alpha (Heat shock 86 kDa) (HSP 86) (HSP86) (Lipopolysaccharide-associated protein 2) (LAP-2) (LPS-associated protein 2) (Renal carcinoma antigen NY-REN-38)
Licorice	MOL004848	licochalcone G	HSP90AA1	P07900	Heat shock protein HSP 90-alpha (Heat shock 86 kDa) (HSP 86) (HSP86) (Lipopolysaccharide-associated protein 2) (LAP-2) (LPS-associated protein 2) (Renal carcinoma antigen NY-REN-38)
Licorice	MOL004856	Licoricenin A	HSP90AA1	P07900	Heat shock protein HSP 90-alpha (Heat shock 86 kDa) (HSP 86) (HSP86) (Lipopolysaccharide-associated protein 2) (LAP-2) (LPS-associated protein 2) (Renal carcinoma antigen NY-REN-38)
Licorice	MOL004857	Licoricenin B	HSP90AA1	P07900	Heat shock protein HSP 90-alpha (Heat shock 86 kDa) (HSP 86) (HSP86) (Lipopolysaccharide-associated protein 2) (LAP-2) (LPS-associated protein 2) (Renal carcinoma antigen NY-REN-38)
Licorice	MOL004863	3-(3,4-dihydroxyphenyl)-5,7-dihydroxy-8-(3-methylbut-2-enyl)chromone	HSP90AA1	P07900	Heat shock protein HSP 90-alpha (Heat shock 86 kDa) (HSP 86) (HSP86) (Lipopolysaccharide-associated protein 2) (LAP-2) (LPS-associated protein 2) (Renal carcinoma antigen NY-REN-38)
Licorice	MOL004864	5,7-dihydroxy-3-(4-methoxyphenyl)-8-(3-methylbut-2-enyl)chromone	HSP90AA1	P07900	Heat shock protein HSP 90-alpha (Heat shock 86 kDa) (HSP 86) (HSP86) (Lipopolysaccharide-associated protein 2) (LAP-2) (LPS-associated protein 2) (Renal carcinoma antigen NY-REN-38)
Licorice	MOL004866	2-(3,4-dihydroxyphenyl)-5,7-dihydroxy-6-(3-methylbut-2-enyl)chromone	HSP90AA1	P07900	Heat shock protein HSP 90-alpha (Heat shock 86 kDa) (HSP 86) (HSP86) (Lipopolysaccharide-associated protein 2) (LAP-2) (LPS-associated protein 2) (Renal carcinoma antigen NY-REN-38)
Licorice	MOL004882	Licocoumarone	HSP90AA1	P07900	Heat shock protein HSP 90-alpha (Heat shock 86 kDa) (HSP 86) (HSP86) (Lipopolysaccharide-associated protein 2) (LAP-2) (LPS-associated protein 2) (Renal carcinoma antigen NY-REN-38)
Licorice	MOL004883	Licoisoflavone	HSP90AA1	P07900	Heat shock protein HSP 90-alpha (Heat shock 86 kDa) (HSP 86) (HSP86) (Lipopolysaccharide-associated protein 2) (LAP-2) (LPS-associated protein 2) (Renal carcinoma antigen NY-REN-38)
Licorice	MOL004885	licoisoflavanone	HSP90AA1	P07900	Heat shock protein HSP 90-alpha (Heat shock 86 kDa) (HSP 86) (HSP86) (Lipopolysaccharide-associated protein 2) (LAP-2) (LPS-associated protein 2) (Renal carcinoma antigen NY-REN-38)
Licorice	MOL004898	(E)-3-[3,4-dihydroxy-5-(3-methylbut-2-enyl)phenyl]-1-(2,4-dihydroxyphenyl)prop-2-en-1-one	HSP90AA1	P07900	Heat shock protein HSP 90-alpha (Heat shock 86 kDa) (HSP 86) (HSP86) (Lipopolysaccharide-associated protein 2) (LAP-2) (LPS-associated protein 2) (Renal carcinoma antigen NY-REN-38)
Licorice	MOL004907	Glyzaglabrin	HSP90AA1	P07900	Heat shock protein HSP 90-alpha (Heat shock 86 kDa) (HSP 86) (HSP86) (Lipopolysaccharide-associated protein 2) (LAP-2) (LPS-associated protein 2) (Renal carcinoma antigen NY-REN-38)
Licorice	MOL004910	Glabranin	HSP90AA1	P07900	Heat shock protein HSP 90-alpha (Heat shock 86 kDa) (HSP 86) (HSP86) (Lipopolysaccharide-associated protein 2) (LAP-2) (LPS-associated protein 2) (Renal carcinoma antigen NY-REN-38)
Licorice	MOL004913	1,3-dihydroxy-9-methoxy-6-benzofurano[3,2-c]chromenone	HSP90AA1	P07900	Heat shock protein HSP 90-alpha (Heat shock 86 kDa) (HSP 86) (HSP86) (Lipopolysaccharide-associated protein 2) (LAP-2) (LPS-associated protein 2) (Renal carcinoma antigen NY-REN-38)
Licorice	MOL004914	1,3-dihydroxy-8,9-dimethoxy-6-benzofurano[3,2-c]chromenone	HSP90AA1	P07900	Heat shock protein HSP 90-alpha (Heat shock 86 kDa) (HSP 86) (HSP86) (Lipopolysaccharide-associated protein 2) (LAP-2) (LPS-associated protein 2) (Renal carcinoma antigen NY-REN-38)
Licorice	MOL004915	Eurycarpin A	HSP90AA1	P07900	Heat shock protein HSP 90-alpha (Heat shock 86 kDa) (HSP 86) (HSP86) (Lipopolysaccharide-associated protein 2) (LAP-2) (LPS-associated protein 2) (Renal carcinoma antigen NY-REN-38)
Licorice	MOL004935	Sigmoidin-B	HSP90AA1	P07900	Heat shock protein HSP 90-alpha (Heat shock 86 kDa) (HSP 86) (HSP86) (Lipopolysaccharide-associated protein 2) (LAP-2) (LPS-associated protein 2) (Renal carcinoma antigen NY-REN-38)
Licorice	MOL004941	(2R)-7-hydroxy-2-(4-hydroxyphenyl)chroman-4-one	HSP90AA1	P07900	Heat shock protein HSP 90-alpha (Heat shock 86 kDa) (HSP 86) (HSP86) (Lipopolysaccharide-associated protein 2) (LAP-2) (LPS-associated protein 2) (Renal carcinoma antigen NY-REN-38)
Licorice	MOL004945	(2S)-7-hydroxy-2-(4-hydroxyphenyl)-8-(3-methylbut-2-enyl)chroman-4-one	HSP90AA1	P07900	Heat shock protein HSP 90-alpha (Heat shock 86 kDa) (HSP 86) (HSP86) (Lipopolysaccharide-associated protein 2) (LAP-2) (LPS-associated protein 2) (Renal carcinoma antigen NY-REN-38)
Licorice	MOL004949	Isolicoflavonol	HSP90AA1	P07900	Heat shock protein HSP 90-alpha (Heat shock 86 kDa) (HSP 86) (HSP86) (Lipopolysaccharide-associated protein 2) (LAP-2) (LPS-associated protein 2) (Renal carcinoma antigen NY-REN-38)
Licorice	MOL004959	1-Methoxyphaseollidin	HSP90AA1	P07900	Heat shock protein HSP 90-alpha (Heat shock 86 kDa) (HSP 86) (HSP86) (Lipopolysaccharide-associated protein 2) (LAP-2) (LPS-associated protein 2) (Renal carcinoma antigen NY-REN-38)
Licorice	MOL004961	Quercetin der.	HSP90AA1	P07900	Heat shock protein HSP 90-alpha (Heat shock 86 kDa) (HSP 86) (HSP86) (Lipopolysaccharide-associated protein 2) (LAP-2) (LPS-associated protein 2) (Renal carcinoma antigen NY-REN-38)
Licorice	MOL000497	licochalcone a	HSP90AA1	P07900	Heat shock protein HSP 90-alpha (Heat shock 86 kDa) (HSP 86) (HSP86) (Lipopolysaccharide-associated protein 2) (LAP-2) (LPS-associated protein 2) (Renal carcinoma antigen NY-REN-38)
Licorice	MOL004989	6-prenylated eriodictyol	HSP90AA1	P07900	Heat shock protein HSP 90-alpha (Heat shock 86 kDa) (HSP 86) (HSP86) (Lipopolysaccharide-associated protein 2) (LAP-2) (LPS-associated protein 2) (Renal carcinoma antigen NY-REN-38)
Licorice	MOL004991	7-Acetoxy-2-methylisoflavone	HSP90AA1	P07900	Heat shock protein HSP 90-alpha (Heat shock 86 kDa) (HSP 86) (HSP86) (Lipopolysaccharide-associated protein 2) (LAP-2) (LPS-associated protein 2) (Renal carcinoma antigen NY-REN-38)
Licorice	MOL004993	8-prenylated eriodictyol	HSP90AA1	P07900	Heat shock protein HSP 90-alpha (Heat shock 86 kDa) (HSP 86) (HSP86) (Lipopolysaccharide-associated protein 2) (LAP-2) (LPS-associated protein 2) (Renal carcinoma antigen NY-REN-38)
Licorice	MOL005000	Licoricenin G	HSP90AA1	P07900	Heat shock protein HSP 90-alpha (Heat shock 86 kDa) (HSP 86) (HSP86) (Lipopolysaccharide-associated protein 2) (LAP-2) (LPS-associated protein 2) (Renal carcinoma antigen NY-REN-38)
Licorice	MOL005001	Licoricenin H	HSP90AA1	P07900	Heat shock protein HSP 90-alpha (Heat shock 86 kDa) (HSP 86) (HSP86) (Lipopolysaccharide-associated protein 2) (LAP-2) (LPS-associated protein 2) (Renal carcinoma antigen NY-REN-38)
Licorice	MOL005003	Licoagrocarpin	HSP90AA1	P07900	Heat shock protein HSP 90-alpha (Heat shock 86 kDa) (HSP 86) (HSP86) (Lipopolysaccharide-associated protein 2) (LAP-2) (LPS-associated protein 2) (Renal carcinoma antigen NY-REN-38)
Licorice	MOL005007	Glyasperins M	HSP90AA1	P07900	Heat shock protein HSP 90-alpha (Heat shock 86 kDa) (HSP 86) (HSP86) (Lipopolysaccharide-associated protein 2) (LAP-2) (LPS-associated protein 2) (Renal carcinoma antigen NY-REN-38)
Licorice	MOL005008	Glycyrrhiza flavonol A	HSP90AA1	P07900	Heat shock protein HSP 90-alpha (Heat shock 86 kDa) (HSP 86) (HSP86) (Lipopolysaccharide-associated protein 2) (LAP-2) (LPS-associated protein 2) (Renal carcinoma antigen NY-REN-38)
Licorice	MOL005016	Odoratin	HSP90AA1	P07900	Heat shock protein HSP 90-alpha (Heat shock 86 kDa) (HSP 86) (HSP86) (Lipopolysaccharide-associated protein 2) (LAP-2) (LPS-associated protein 2) (Renal carcinoma antigen NY-REN-38)
Licorice	MOL005017	Phaseol	HSP90AA1	P07900	Heat shock protein HSP 90-alpha (Heat shock 86 kDa) (HSP 86) (HSP86) (Lipopolysaccharide-associated protein 2) (LAP-2) (LPS-associated protein 2) (Renal carcinoma antigen NY-REN-38)
Licorice	MOL000098	quercetin	HSP90AA1	P07900	Heat shock protein HSP 90-alpha (Heat shock 86 kDa) (HSP 86) (HSP86) (Lipopolysaccharide-associated protein 2) (LAP-2) (LPS-associated protein 2) (Renal carcinoma antigen NY-REN-38)
Carthamus tinctorius	MOL002714	baicalein	HSP90AA1	P07900	Heat shock protein HSP 90-alpha (Heat shock 86 kDa) (HSP 86) (HSP86) (Lipopolysaccharide-associated protein 2) (LAP-2) (LPS-associated protein 2) (Renal carcinoma antigen NY-REN-38)
Carthamus tinctorius	MOL000006	luteolin	HSP90AA1	P07900	Heat shock protein HSP 90-alpha (Heat shock 86 kDa) (HSP 86) (HSP86) (Lipopolysaccharide-associated protein 2) (LAP-2) (LPS-associated protein 2) (Renal carcinoma antigen NY-REN-38)
Carthamus tinctorius	MOL000358	beta-sitosterol	HSP90AA1	P07900	Heat shock protein HSP 90-alpha (Heat shock 86 kDa) (HSP 86) (HSP86) (Lipopolysaccharide-associated protein 2) (LAP-2) (LPS-associated protein 2) (Renal carcinoma antigen NY-REN-38)
Carthamus tinctorius	MOL000422	kaempferol	HSP90AA1	P07900	Heat shock protein HSP 90-alpha (Heat shock 86 kDa) (HSP 86) (HSP86) (Lipopolysaccharide-associated protein 2) (LAP-2) (LPS-associated protein 2) (Renal carcinoma antigen NY-REN-38)
Carthamus tinctorius	MOL002721	quercetagetin	HSP90AA1	P07900	Heat shock protein HSP 90-alpha (Heat shock 86 kDa) (HSP 86) (HSP86) (Lipopolysaccharide-associated protein 2) (LAP-2) (LPS-associated protein 2) (Renal carcinoma antigen NY-REN-38)
Carthamus tinctorius	MOL000098	quercetin	HSP90AA1	P07900	Heat shock protein HSP 90-alpha (Heat shock 86 kDa) (HSP 86) (HSP86) (Lipopolysaccharide-associated protein 2) (LAP-2) (LPS-associated protein 2) (Renal carcinoma antigen NY-REN-38)
Carthamus tinctorius	MOL002712	6-Hydroxykaempferol	HSP90AA1	P07900	Heat shock protein HSP 90-alpha (Heat shock 86 kDa) (HSP 86) (HSP86) (Lipopolysaccharide-associated protein 2) (LAP-2) (LPS-associated protein 2) (Renal carcinoma antigen NY-REN-38)
Platycodon grandiflorum	MOL001689	acacetin	HSP90AA1	P07900	Heat shock protein HSP 90-alpha (Heat shock 86 kDa) (HSP 86) (HSP86) (Lipopolysaccharide-associated protein 2) (LAP-2) (LPS-associated protein 2) (Renal carcinoma antigen NY-REN-38)
Platycodon grandiflorum	MOL004580	cis-Dihydroquercetin	HSP90AA1	P07900	Heat shock protein HSP 90-alpha (Heat shock 86 kDa) (HSP 86) (HSP86) (Lipopolysaccharide-associated protein 2) (LAP-2) (LPS-associated protein 2) (Renal carcinoma antigen NY-REN-38)
Platycodon grandiflorum	MOL000006	luteolin	HSP90AA1	P07900	Heat shock protein HSP 90-alpha (Heat shock 86 kDa) (HSP 86) (HSP86) (Lipopolysaccharide-associated protein 2) (LAP-2) (LPS-associated protein 2) (Renal carcinoma antigen NY-REN-38)
Achyranthes bidentata	MOL001454	berberine	HSP90AA1	P07900	Heat shock protein HSP 90-alpha (Heat shock 86 kDa) (HSP 86) (HSP86) (Lipopolysaccharide-associated protein 2) (LAP-2) (LPS-associated protein 2) (Renal carcinoma antigen NY-REN-38)
Achyranthes bidentata	MOL000173	wogonin	HSP90AA1	P07900	Heat shock protein HSP 90-alpha (Heat shock 86 kDa) (HSP 86) (HSP86) (Lipopolysaccharide-associated protein 2) (LAP-2) (LPS-associated protein 2) (Renal carcinoma antigen NY-REN-38)
Achyranthes bidentata	MOL002714	baicalein	HSP90AA1	P07900	Heat shock protein HSP 90-alpha (Heat shock 86 kDa) (HSP 86) (HSP86) (Lipopolysaccharide-associated protein 2) (LAP-2) (LPS-associated protein 2) (Renal carcinoma antigen NY-REN-38)
Achyranthes bidentata	MOL000358	beta-sitosterol	HSP90AA1	P07900	Heat shock protein HSP 90-alpha (Heat shock 86 kDa) (HSP 86) (HSP86) (Lipopolysaccharide-associated protein 2) (LAP-2) (LPS-associated protein 2) (Renal carcinoma antigen NY-REN-38)
Achyranthes bidentata	MOL000422	kaempferol	HSP90AA1	P07900	Heat shock protein HSP 90-alpha (Heat shock 86 kDa) (HSP 86) (HSP86) (Lipopolysaccharide-associated protein 2) (LAP-2) (LPS-associated protein 2) (Renal carcinoma antigen NY-REN-38)
Achyranthes bidentata	MOL000098	quercetin	HSP90AA1	P07900	Heat shock protein HSP 90-alpha (Heat shock 86 kDa) (HSP 86) (HSP86) (Lipopolysaccharide-associated protein 2) (LAP-2) (LPS-associated protein 2) (Renal carcinoma antigen NY-REN-38)
Semen Pruni Persicae	MOL001352	GA54	HSP90AA1	P07900	Heat shock protein HSP 90-alpha (Heat shock 86 kDa) (HSP 86) (HSP86) (Lipopolysaccharide-associated protein 2) (LAP-2) (LPS-associated protein 2) (Renal carcinoma antigen NY-REN-38)
Semen Pruni Persicae	MOL001368	3-O-p-coumaroylquinic acid	HSP90AA1	P07900	Heat shock protein HSP 90-alpha (Heat shock 86 kDa) (HSP 86) (HSP86) (Lipopolysaccharide-associated protein 2) (LAP-2) (LPS-associated protein 2) (Renal carcinoma antigen NY-REN-38)
Semen Pruni Persicae	MOL000358	beta-sitosterol	HSP90AA1	P07900	Heat shock protein HSP 90-alpha (Heat shock 86 kDa) (HSP 86) (HSP86) (Lipopolysaccharide-associated protein 2) (LAP-2) (LPS-associated protein 2) (Renal carcinoma antigen NY-REN-38)
Semen Pruni Persicae	MOL000493	campesterol	HSP90AA1	P07900	Heat shock protein HSP 90-alpha (Heat shock 86 kDa) (HSP 86) (HSP86) (Lipopolysaccharide-associated protein 2) (LAP-2) (LPS-associated protein 2) (Renal carcinoma antigen NY-REN-38)
Fructus Aurantii	MOL002341	Hesperetin	HSP90AA1	P07900	Heat shock protein HSP 90-alpha (Heat shock 86 kDa) (HSP 86) (HSP86) (Lipopolysaccharide-associated protein 2) (LAP-2) (LPS-associated protein 2) (Renal carcinoma antigen NY-REN-38)
Fructus Aurantii	MOL000358	beta-sitosterol	HSP90AA1	P07900	Heat shock protein HSP 90-alpha (Heat shock 86 kDa) (HSP 86) (HSP86) (Lipopolysaccharide-associated protein 2) (LAP-2) (LPS-associated protein 2) (Renal carcinoma antigen NY-REN-38)
Fructus Aurantii	MOL004328	naringenin	HSP90AA1	P07900	Heat shock protein HSP 90-alpha (Heat shock 86 kDa) (HSP 86) (HSP86) (Lipopolysaccharide-associated protein 2) (LAP-2) (LPS-associated protein 2) (Renal carcinoma antigen NY-REN-38)
Fructus Aurantii	MOL005828	nobiletin	HSP90AA1	P07900	Heat shock protein HSP 90-alpha (Heat shock 86 kDa) (HSP 86) (HSP86) (Lipopolysaccharide-associated protein 2) (LAP-2) (LPS-associated protein 2) (Renal carcinoma antigen NY-REN-38)
Bupleunum	MOL000098	quercetin	HSPA5	P11021	Endoplasmic reticulum chaperone BiP (EC 3.6.4.10) (78 kDa glucose-regulated protein) (GRP-78) (Binding-immunoglobulin protein) (BiP) (Heat shock protein 70 family protein 5) (HSP70 family protein 5) (Heat shock protein family A member 5) (Immunoglobulin heavy chain-binding protein)
Licorice	MOL000098	quercetin	HSPA5	P11021	Endoplasmic reticulum chaperone BiP (EC 3.6.4.10) (78 kDa glucose-regulated protein) (GRP-78) (Binding-immunoglobulin protein) (BiP) (Heat shock protein 70 family protein 5) (HSP70 family protein 5) (Heat shock protein family A member 5) (Immunoglobulin heavy chain-binding protein)
Carthamus tinctorius	MOL000098	quercetin	HSPA5	P11021	Endoplasmic reticulum chaperone BiP (EC 3.6.4.10) (78 kDa glucose-regulated protein) (GRP-78) (Binding-immunoglobulin protein) (BiP) (Heat shock protein 70 family protein 5) (HSP70 family protein 5) (Heat shock protein family A member 5) (Immunoglobulin heavy chain-binding protein)
Achyranthes bidentata	MOL000098	quercetin	HSPA5	P11021	Endoplasmic reticulum chaperone BiP (EC 3.6.4.10) (78 kDa glucose-regulated protein) (GRP-78) (Binding-immunoglobulin protein) (BiP) (Heat shock protein 70 family protein 5) (HSP70 family protein 5) (Heat shock protein family A member 5) (Immunoglobulin heavy chain-binding protein)
Bupleunum	MOL000098	quercetin	HSPB1	P04792	Heat shock protein beta-1 (HspB1) (28 kDa heat shock protein) (Estrogen-regulated 24 kDa protein) (Heat shock 27 kDa protein) (HSP 27) (Stress-responsive protein 27) (SRP27)
Licorice	MOL000098	quercetin	HSPB1	P04792	Heat shock protein beta-1 (HspB1) (28 kDa heat shock protein) (Estrogen-regulated 24 kDa protein) (Heat shock 27 kDa protein) (HSP 27) (Stress-responsive protein 27) (SRP27)
Carthamus tinctorius	MOL000098	quercetin	HSPB1	P04792	Heat shock protein beta-1 (HspB1) (28 kDa heat shock protein) (Estrogen-regulated 24 kDa protein) (Heat shock 27 kDa protein) (HSP 27) (Stress-responsive protein 27) (SRP27)
Achyranthes bidentata	MOL000098	quercetin	HSPB1	P04792	Heat shock protein beta-1 (HspB1) (28 kDa heat shock protein) (Estrogen-regulated 24 kDa protein) (Heat shock 27 kDa protein) (HSP 27) (Stress-responsive protein 27) (SRP27)
Licorice	MOL001484	Inermine	HTR3A	P46098	5-hydroxytryptamine receptor 3A (5-HT3-A) (5-HT3A) (5-hydroxytryptamine receptor 3) (5-HT-3) (5-HT3R) (Serotonin receptor 3A) (Serotonin-gated ion channel receptor)
Licorice	MOL004891	shinpterocarpin	HTR3A	P46098	5-hydroxytryptamine receptor 3A (5-HT3-A) (5-HT3A) (5-hydroxytryptamine receptor 3) (5-HT-3) (5-HT3R) (Serotonin receptor 3A) (Serotonin-gated ion channel receptor)
Bupleunum	MOL000422	kaempferol	ICAM1	P05362	Intercellular adhesion molecule 1 (ICAM-1) (Major group rhinovirus receptor) (CD antigen CD54)
Bupleunum	MOL000098	quercetin	ICAM1	P05362	Intercellular adhesion molecule 1 (ICAM-1) (Major group rhinovirus receptor) (CD antigen CD54)
Licorice	MOL000422	kaempferol	ICAM1	P05362	Intercellular adhesion molecule 1 (ICAM-1) (Major group rhinovirus receptor) (CD antigen CD54)
Licorice	MOL000098	quercetin	ICAM1	P05362	Intercellular adhesion molecule 1 (ICAM-1) (Major group rhinovirus receptor) (CD antigen CD54)
Carthamus tinctorius	MOL000006	luteolin	ICAM1	P05362	Intercellular adhesion molecule 1 (ICAM-1) (Major group rhinovirus receptor) (CD antigen CD54)
Carthamus tinctorius	MOL000422	kaempferol	ICAM1	P05362	Intercellular adhesion molecule 1 (ICAM-1) (Major group rhinovirus receptor) (CD antigen CD54)
Carthamus tinctorius	MOL000098	quercetin	ICAM1	P05362	Intercellular adhesion molecule 1 (ICAM-1) (Major group rhinovirus receptor) (CD antigen CD54)
Platycodon grandiflorum	MOL000006	luteolin	ICAM1	P05362	Intercellular adhesion molecule 1 (ICAM-1) (Major group rhinovirus receptor) (CD antigen CD54)
Achyranthes bidentata	MOL000422	kaempferol	ICAM1	P05362	Intercellular adhesion molecule 1 (ICAM-1) (Major group rhinovirus receptor) (CD antigen CD54)
Achyranthes bidentata	MOL000098	quercetin	ICAM1	P05362	Intercellular adhesion molecule 1 (ICAM-1) (Major group rhinovirus receptor) (CD antigen CD54)
Bupleunum	MOL000098	quercetin	IFNGR1	P15260	Interferon gamma receptor 1 (IFN-gamma receptor 1) (IFN-gamma-R1) (CDw119) (Interferon gamma receptor alpha-chain) (IFN-gamma-R-alpha) (CD antigen CD119)
Licorice	MOL000098	quercetin	IFNGR1	P15260	Interferon gamma receptor 1 (IFN-gamma receptor 1) (IFN-gamma-R1) (CDw119) (Interferon gamma receptor alpha-chain) (IFN-gamma-R-alpha) (CD antigen CD119)
Carthamus tinctorius	MOL000006	luteolin	IFNGR1	P15260	Interferon gamma receptor 1 (IFN-gamma receptor 1) (IFN-gamma-R1) (CDw119) (Interferon gamma receptor alpha-chain) (IFN-gamma-R-alpha) (CD antigen CD119)
Carthamus tinctorius	MOL000098	quercetin	IFNGR1	P15260	Interferon gamma receptor 1 (IFN-gamma receptor 1) (IFN-gamma-R1) (CDw119) (Interferon gamma receptor alpha-chain) (IFN-gamma-R-alpha) (CD antigen CD119)
Platycodon grandiflorum	MOL000006	luteolin	IFNGR1	P15260	Interferon gamma receptor 1 (IFN-gamma receptor 1) (IFN-gamma-R1) (CDw119) (Interferon gamma receptor alpha-chain) (IFN-gamma-R-alpha) (CD antigen CD119)
Achyranthes bidentata	MOL000098	quercetin	IFNGR1	P15260	Interferon gamma receptor 1 (IFN-gamma receptor 1) (IFN-gamma-R1) (CDw119) (Interferon gamma receptor alpha-chain) (IFN-gamma-R-alpha) (CD antigen CD119)
Bupleunum	MOL000098	quercetin	IGF2	P01344	Insulin-like growth factor II (IGF-II) (Somatomedin-A) (T3M-11-derived growth factor) [Cleaved into: Insulin-like growth factor II; Insulin-like growth factor II Ala-25 Del; Preptin]
Radix paeoniae rubra	MOL002714	baicalein	IGF2	P01344	Insulin-like growth factor II (IGF-II) (Somatomedin-A) (T3M-11-derived growth factor) [Cleaved into: Insulin-like growth factor II; Insulin-like growth factor II Ala-25 Del; Preptin]
Licorice	MOL000098	quercetin	IGF2	P01344	Insulin-like growth factor II (IGF-II) (Somatomedin-A) (T3M-11-derived growth factor) [Cleaved into: Insulin-like growth factor II; Insulin-like growth factor II Ala-25 Del; Preptin]
Carthamus tinctorius	MOL002714	baicalein	IGF2	P01344	Insulin-like growth factor II (IGF-II) (Somatomedin-A) (T3M-11-derived growth factor) [Cleaved into: Insulin-like growth factor II; Insulin-like growth factor II Ala-25 Del; Preptin]
Carthamus tinctorius	MOL000098	quercetin	IGF2	P01344	Insulin-like growth factor II (IGF-II) (Somatomedin-A) (T3M-11-derived growth factor) [Cleaved into: Insulin-like growth factor II; Insulin-like growth factor II Ala-25 Del; Preptin]
Achyranthes bidentata	MOL002714	baicalein	IGF2	P01344	Insulin-like growth factor II (IGF-II) (Somatomedin-A) (T3M-11-derived growth factor) [Cleaved into: Insulin-like growth factor II; Insulin-like growth factor II Ala-25 Del; Preptin]
Achyranthes bidentata	MOL000098	quercetin	IGF2	P01344	Insulin-like growth factor II (IGF-II) (Somatomedin-A) (T3M-11-derived growth factor) [Cleaved into: Insulin-like growth factor II; Insulin-like growth factor II Ala-25 Del; Preptin]
Bupleunum	MOL000098	quercetin	IGFBP3	P17936	Insulin-like growth factor-binding protein 3 (IBP-3) (IGF-binding protein 3) (IGFBP-3)
Licorice	MOL000098	quercetin	IGFBP3	P17936	Insulin-like growth factor-binding protein 3 (IBP-3) (IGF-binding protein 3) (IGFBP-3)
Carthamus tinctorius	MOL000098	quercetin	IGFBP3	P17936	Insulin-like growth factor-binding protein 3 (IBP-3) (IGF-binding protein 3) (IGFBP-3)
Achyranthes bidentata	MOL000098	quercetin	IGFBP3	P17936	Insulin-like growth factor-binding protein 3 (IBP-3) (IGF-binding protein 3) (IGFBP-3)
Bupleunum	MOL000449	Stigmasterol	IGHG1	P01857	Immunoglobulin heavy constant gamma 1 (Ig gamma-1 chain C region) (Ig gamma-1 chain C region EU) (Ig gamma-1 chain C region KOL) (Ig gamma-1 chain C region NIE)
Bupleunum	MOL004609	Areapillin	IGHG1	P01857	Immunoglobulin heavy constant gamma 1 (Ig gamma-1 chain C region) (Ig gamma-1 chain C region EU) (Ig gamma-1 chain C region KOL) (Ig gamma-1 chain C region NIE)
Radix paeoniae rubra	MOL000449	Stigmasterol	IGHG1	P01857	Immunoglobulin heavy constant gamma 1 (Ig gamma-1 chain C region) (Ig gamma-1 chain C region EU) (Ig gamma-1 chain C region KOL) (Ig gamma-1 chain C region NIE)
Rhizoma Chuanxiong	MOL002135	Myricanone	IGHG1	P01857	Immunoglobulin heavy constant gamma 1 (Ig gamma-1 chain C region) (Ig gamma-1 chain C region EU) (Ig gamma-1 chain C region KOL) (Ig gamma-1 chain C region NIE)
Angelica sinensis	MOL000449	Stigmasterol	IGHG1	P01857	Immunoglobulin heavy constant gamma 1 (Ig gamma-1 chain C region) (Ig gamma-1 chain C region EU) (Ig gamma-1 chain C region KOL) (Ig gamma-1 chain C region NIE)
Radix rehmanniae	MOL000449	Stigmasterol	IGHG1	P01857	Immunoglobulin heavy constant gamma 1 (Ig gamma-1 chain C region) (Ig gamma-1 chain C region EU) (Ig gamma-1 chain C region KOL) (Ig gamma-1 chain C region NIE)
Licorice	MOL001484	Inermine	IGHG1	P01857	Immunoglobulin heavy constant gamma 1 (Ig gamma-1 chain C region) (Ig gamma-1 chain C region EU) (Ig gamma-1 chain C region KOL) (Ig gamma-1 chain C region NIE)
Licorice	MOL003896	7-Methoxy-2-methyl isoflavone	IGHG1	P01857	Immunoglobulin heavy constant gamma 1 (Ig gamma-1 chain C region) (Ig gamma-1 chain C region EU) (Ig gamma-1 chain C region KOL) (Ig gamma-1 chain C region NIE)
Licorice	MOL004828	Glepidotin A	IGHG1	P01857	Immunoglobulin heavy constant gamma 1 (Ig gamma-1 chain C region) (Ig gamma-1 chain C region EU) (Ig gamma-1 chain C region KOL) (Ig gamma-1 chain C region NIE)
Licorice	MOL004848	licochalcone G	IGHG1	P01857	Immunoglobulin heavy constant gamma 1 (Ig gamma-1 chain C region) (Ig gamma-1 chain C region EU) (Ig gamma-1 chain C region KOL) (Ig gamma-1 chain C region NIE)
Licorice	MOL004957	HMO	IGHG1	P01857	Immunoglobulin heavy constant gamma 1 (Ig gamma-1 chain C region) (Ig gamma-1 chain C region EU) (Ig gamma-1 chain C region KOL) (Ig gamma-1 chain C region NIE)
Carthamus tinctorius	MOL000449	Stigmasterol	IGHG1	P01857	Immunoglobulin heavy constant gamma 1 (Ig gamma-1 chain C region) (Ig gamma-1 chain C region EU) (Ig gamma-1 chain C region KOL) (Ig gamma-1 chain C region NIE)
Achyranthes bidentata	MOL000449	Stigmasterol	IGHG1	P01857	Immunoglobulin heavy constant gamma 1 (Ig gamma-1 chain C region) (Ig gamma-1 chain C region EU) (Ig gamma-1 chain C region KOL) (Ig gamma-1 chain C region NIE)
Semen Pruni Persicae	MOL000296	hederagenin	IGHG1	P01857	Immunoglobulin heavy constant gamma 1 (Ig gamma-1 chain C region) (Ig gamma-1 chain C region EU) (Ig gamma-1 chain C region KOL) (Ig gamma-1 chain C region NIE)
Bupleunum	MOL000422	kaempferol	IKBKB	O14920	Inhibitor of nuclear factor kappa-B kinase subunit beta (I-kappa-B-kinase beta) (IKK-B) (IKK-beta) (IkBKB) (EC 2.7.11.10) (I-kappa-B kinase 2) (IKK2) (Nuclear factor NF-kappa-B inhibitor kinase beta) (NFKBIKB)
Licorice	MOL000422	kaempferol	IKBKB	O14920	Inhibitor of nuclear factor kappa-B kinase subunit beta (I-kappa-B-kinase beta) (IKK-B) (IKK-beta) (IkBKB) (EC 2.7.11.10) (I-kappa-B kinase 2) (IKK2) (Nuclear factor NF-kappa-B inhibitor kinase beta) (NFKBIKB)
Carthamus tinctorius	MOL000422	kaempferol	IKBKB	O14920	Inhibitor of nuclear factor kappa-B kinase subunit beta (I-kappa-B-kinase beta) (IKK-B) (IKK-beta) (IkBKB) (EC 2.7.11.10) (I-kappa-B kinase 2) (IKK2) (Nuclear factor NF-kappa-B inhibitor kinase beta) (NFKBIKB)
Achyranthes bidentata	MOL000422	kaempferol	IKBKB	O14920	Inhibitor of nuclear factor kappa-B kinase subunit beta (I-kappa-B-kinase beta) (IKK-B) (IKK-beta) (IkBKB) (EC 2.7.11.10) (I-kappa-B kinase 2) (IKK2) (Nuclear factor NF-kappa-B inhibitor kinase beta) (NFKBIKB)
Bupleunum	MOL000098	quercetin	IL10RB	Q08334	Interleukin-10 receptor subunit beta (IL-10 receptor subunit beta) (IL-10R subunit beta) (IL-10RB) (Cytokine receptor class-II member 4) (Cytokine receptor family 2 member 4) (CRF2-4) (Interleukin-10 receptor subunit 2) (IL-10R subunit 2) (IL-10R2) (CD antigen CDw210b)
Licorice	MOL000098	quercetin	IL10RB	Q08334	Interleukin-10 receptor subunit beta (IL-10 receptor subunit beta) (IL-10R subunit beta) (IL-10RB) (Cytokine receptor class-II member 4) (Cytokine receptor family 2 member 4) (CRF2-4) (Interleukin-10 receptor subunit 2) (IL-10R subunit 2) (IL-10R2) (CD antigen CDw210b)
Carthamus tinctorius	MOL000006	luteolin	IL10RB	Q08334	Interleukin-10 receptor subunit beta (IL-10 receptor subunit beta) (IL-10R subunit beta) (IL-10RB) (Cytokine receptor class-II member 4) (Cytokine receptor family 2 member 4) (CRF2-4) (Interleukin-10 receptor subunit 2) (IL-10R subunit 2) (IL-10R2) (CD antigen CDw210b)
Carthamus tinctorius	MOL000098	quercetin	IL10RB	Q08334	Interleukin-10 receptor subunit beta (IL-10 receptor subunit beta) (IL-10R subunit beta) (IL-10RB) (Cytokine receptor class-II member 4) (Cytokine receptor family 2 member 4) (CRF2-4) (Interleukin-10 receptor subunit 2) (IL-10R subunit 2) (IL-10R2) (CD antigen CDw210b)
Platycodon grandiflorum	MOL000006	luteolin	IL10RB	Q08334	Interleukin-10 receptor subunit beta (IL-10 receptor subunit beta) (IL-10R subunit beta) (IL-10RB) (Cytokine receptor class-II member 4) (Cytokine receptor family 2 member 4) (CRF2-4) (Interleukin-10 receptor subunit 2) (IL-10R subunit 2) (IL-10R2) (CD antigen CDw210b)
Achyranthes bidentata	MOL000098	quercetin	IL10RB	Q08334	Interleukin-10 receptor subunit beta (IL-10 receptor subunit beta) (IL-10R subunit beta) (IL-10RB) (Cytokine receptor class-II member 4) (Cytokine receptor family 2 member 4) (CRF2-4) (Interleukin-10 receptor subunit 2) (IL-10R subunit 2) (IL-10R2) (CD antigen CDw210b)
Bupleunum	MOL000098	quercetin	IL1A	P01583	Interleukin-1 alpha (IL-1 alpha) (Hematopoietin-1)
Licorice	MOL000098	quercetin	IL1A	P01583	Interleukin-1 alpha (IL-1 alpha) (Hematopoietin-1)
Carthamus tinctorius	MOL000098	quercetin	IL1A	P01583	Interleukin-1 alpha (IL-1 alpha) (Hematopoietin-1)
Achyranthes bidentata	MOL000098	quercetin	IL1A	P01583	Interleukin-1 alpha (IL-1 alpha) (Hematopoietin-1)
Bupleunum	MOL000098	quercetin	IL1B	P01584	Interleukin-1 beta (IL-1 beta) (Catabolin)
Licorice	MOL000098	quercetin	IL1B	P01584	Interleukin-1 beta (IL-1 beta) (Catabolin)
Carthamus tinctorius	MOL000098	quercetin	IL1B	P01584	Interleukin-1 beta (IL-1 beta) (Catabolin)
Achyranthes bidentata	MOL000098	quercetin	IL1B	P01584	Interleukin-1 beta (IL-1 beta) (Catabolin)
Bupleunum	MOL000098	quercetin	IL2	P60568	Interleukin-2 (IL-2) (T-cell growth factor) (TCGF) (Aldesleukin)
Licorice	MOL000098	quercetin	IL2	P60568	Interleukin-2 (IL-2) (T-cell growth factor) (TCGF) (Aldesleukin)
Carthamus tinctorius	MOL000006	luteolin	IL2	P60568	Interleukin-2 (IL-2) (T-cell growth factor) (TCGF) (Aldesleukin)
Carthamus tinctorius	MOL000098	quercetin	IL2	P60568	Interleukin-2 (IL-2) (T-cell growth factor) (TCGF) (Aldesleukin)
Platycodon grandiflorum	MOL000006	luteolin	IL2	P60568	Interleukin-2 (IL-2) (T-cell growth factor) (TCGF) (Aldesleukin)
Achyranthes bidentata	MOL000098	quercetin	IL2	P60568	Interleukin-2 (IL-2) (T-cell growth factor) (TCGF) (Aldesleukin)
Licorice	MOL000392	formononetin	IL4	P05112	Interleukin-4 (IL-4) (B-cell stimulatory factor 1) (BSF-1) (Binetrakin) (Lymphocyte stimulatory factor 1) (Pitrakinra)
Carthamus tinctorius	MOL000006	luteolin	IL4	P05112	Interleukin-4 (IL-4) (B-cell stimulatory factor 1) (BSF-1) (Binetrakin) (Lymphocyte stimulatory factor 1) (Pitrakinra)
Platycodon grandiflorum	MOL000006	luteolin	IL4	P05112	Interleukin-4 (IL-4) (B-cell stimulatory factor 1) (BSF-1) (Binetrakin) (Lymphocyte stimulatory factor 1) (Pitrakinra)
Radix paeoniae rubra	MOL001924	paeoniflorin	IL6	P05231	Interleukin-6 (IL-6) (B-cell stimulatory factor 2) (BSF-2) (CTL differentiation factor) (CDF) (Hybridoma growth factor) (Interferon beta-2) (IFN-beta-2)
Licorice	MOL000098	quercetin	IL6	P05231	Interleukin-6 (IL-6) (B-cell stimulatory factor 2) (BSF-2) (CTL differentiation factor) (CDF) (Hybridoma growth factor) (Interferon beta-2) (IFN-beta-2)
Carthamus tinctorius	MOL000006	luteolin	IL6	P05231	Interleukin-6 (IL-6) (B-cell stimulatory factor 2) (BSF-2) (CTL differentiation factor) (CDF) (Hybridoma growth factor) (Interferon beta-2) (IFN-beta-2)
Carthamus tinctorius	MOL000098	quercetin	IL6	P05231	Interleukin-6 (IL-6) (B-cell stimulatory factor 2) (BSF-2) (CTL differentiation factor) (CDF) (Hybridoma growth factor) (Interferon beta-2) (IFN-beta-2)
Platycodon grandiflorum	MOL000006	luteolin	IL6	P05231	Interleukin-6 (IL-6) (B-cell stimulatory factor 2) (BSF-2) (CTL differentiation factor) (CDF) (Hybridoma growth factor) (Interferon beta-2) (IFN-beta-2)
Achyranthes bidentata	MOL000173	wogonin	IL6	P05231	Interleukin-6 (IL-6) (B-cell stimulatory factor 2) (BSF-2) (CTL differentiation factor) (CDF) (Hybridoma growth factor) (Interferon beta-2) (IFN-beta-2)
Achyranthes bidentata	MOL000098	quercetin	IL6	P05231	Interleukin-6 (IL-6) (B-cell stimulatory factor 2) (BSF-2) (CTL differentiation factor) (CDF) (Hybridoma growth factor) (Interferon beta-2) (IFN-beta-2)
Bupleunum	MOL000098	quercetin	IL8RA	P25024	C-X-C chemokine receptor type 1 (CXC-R1) (CXCR-1) (CDw128a) (High affinity interleukin-8 receptor A) (IL-8R A) (IL-8 receptor type 1) (CD antigen CD181)
Licorice	MOL000098	quercetin	IL8RA	P25024	C-X-C chemokine receptor type 1 (CXC-R1) (CXCR-1) (CDw128a) (High affinity interleukin-8 receptor A) (IL-8R A) (IL-8 receptor type 1) (CD antigen CD181)
Carthamus tinctorius	MOL000098	quercetin	IL8RA	P25024	C-X-C chemokine receptor type 1 (CXC-R1) (CXCR-1) (CDw128a) (High affinity interleukin-8 receptor A) (IL-8R A) (IL-8 receptor type 1) (CD antigen CD181)
Achyranthes bidentata	MOL000173	wogonin	IL8RA	P25024	C-X-C chemokine receptor type 1 (CXC-R1) (CXCR-1) (CDw128a) (High affinity interleukin-8 receptor A) (IL-8R A) (IL-8 receptor type 1) (CD antigen CD181)
Achyranthes bidentata	MOL000098	quercetin	IL8RA	P25024	C-X-C chemokine receptor type 1 (CXC-R1) (CXCR-1) (CDw128a) (High affinity interleukin-8 receptor A) (IL-8R A) (IL-8 receptor type 1) (CD antigen CD181)
Bupleunum	MOL000422	kaempferol	INSRR	P14616	Insulin receptor-related protein (IRR) (EC 2.7.10.1) (IR-related receptor) [Cleaved into: Insulin receptor-related protein alpha chain; Insulin receptor-related protein beta chain]
Bupleunum	MOL000098	quercetin	INSRR	P14616	Insulin receptor-related protein (IRR) (EC 2.7.10.1) (IR-related receptor) [Cleaved into: Insulin receptor-related protein alpha chain; Insulin receptor-related protein beta chain]
Licorice	MOL000422	kaempferol	INSRR	P14616	Insulin receptor-related protein (IRR) (EC 2.7.10.1) (IR-related receptor) [Cleaved into: Insulin receptor-related protein alpha chain; Insulin receptor-related protein beta chain]
Licorice	MOL000098	quercetin	INSRR	P14616	Insulin receptor-related protein (IRR) (EC 2.7.10.1) (IR-related receptor) [Cleaved into: Insulin receptor-related protein alpha chain; Insulin receptor-related protein beta chain]
Carthamus tinctorius	MOL000006	luteolin	INSRR	P14616	Insulin receptor-related protein (IRR) (EC 2.7.10.1) (IR-related receptor) [Cleaved into: Insulin receptor-related protein alpha chain; Insulin receptor-related protein beta chain]
Carthamus tinctorius	MOL000422	kaempferol	INSRR	P14616	Insulin receptor-related protein (IRR) (EC 2.7.10.1) (IR-related receptor) [Cleaved into: Insulin receptor-related protein alpha chain; Insulin receptor-related protein beta chain]
Carthamus tinctorius	MOL000098	quercetin	INSRR	P14616	Insulin receptor-related protein (IRR) (EC 2.7.10.1) (IR-related receptor) [Cleaved into: Insulin receptor-related protein alpha chain; Insulin receptor-related protein beta chain]
Platycodon grandiflorum	MOL000006	luteolin	INSRR	P14616	Insulin receptor-related protein (IRR) (EC 2.7.10.1) (IR-related receptor) [Cleaved into: Insulin receptor-related protein alpha chain; Insulin receptor-related protein beta chain]
Achyranthes bidentata	MOL000422	kaempferol	INSRR	P14616	Insulin receptor-related protein (IRR) (EC 2.7.10.1) (IR-related receptor) [Cleaved into: Insulin receptor-related protein alpha chain; Insulin receptor-related protein beta chain]
Achyranthes bidentata	MOL000098	quercetin	INSRR	P14616	Insulin receptor-related protein (IRR) (EC 2.7.10.1) (IR-related receptor) [Cleaved into: Insulin receptor-related protein alpha chain; Insulin receptor-related protein beta chain]
Bupleunum	MOL000098	quercetin	IRF1	P10914	Interferon regulatory factor 1 (IRF-1)
Licorice	MOL000098	quercetin	IRF1	P10914	Interferon regulatory factor 1 (IRF-1)
Carthamus tinctorius	MOL000098	quercetin	IRF1	P10914	Interferon regulatory factor 1 (IRF-1)
Achyranthes bidentata	MOL000098	quercetin	IRF1	P10914	Interferon regulatory factor 1 (IRF-1)
Bupleunum	MOL000422	kaempferol	JUN	P05412	Transcription factor AP-1 (Activator protein 1) (AP1) (Proto-oncogene c-Jun) (V-jun avian sarcoma virus 17 oncogene homolog) (p39)
Bupleunum	MOL000098	quercetin	JUN	P05412	Transcription factor AP-1 (Activator protein 1) (AP1) (Proto-oncogene c-Jun) (V-jun avian sarcoma virus 17 oncogene homolog) (p39)
Radix paeoniae rubra	MOL000358	beta-sitosterol	JUN	P05412	Transcription factor AP-1 (Activator protein 1) (AP1) (Proto-oncogene c-Jun) (V-jun avian sarcoma virus 17 oncogene homolog) (p39)
Angelica sinensis	MOL000358	beta-sitosterol	JUN	P05412	Transcription factor AP-1 (Activator protein 1) (AP1) (Proto-oncogene c-Jun) (V-jun avian sarcoma virus 17 oncogene homolog) (p39)
Licorice	MOL000392	formononetin	JUN	P05412	Transcription factor AP-1 (Activator protein 1) (AP1) (Proto-oncogene c-Jun) (V-jun avian sarcoma virus 17 oncogene homolog) (p39)
Licorice	MOL000422	kaempferol	JUN	P05412	Transcription factor AP-1 (Activator protein 1) (AP1) (Proto-oncogene c-Jun) (V-jun avian sarcoma virus 17 oncogene homolog) (p39)
Licorice	MOL000098	quercetin	JUN	P05412	Transcription factor AP-1 (Activator protein 1) (AP1) (Proto-oncogene c-Jun) (V-jun avian sarcoma virus 17 oncogene homolog) (p39)
Carthamus tinctorius	MOL000006	luteolin	JUN	P05412	Transcription factor AP-1 (Activator protein 1) (AP1) (Proto-oncogene c-Jun) (V-jun avian sarcoma virus 17 oncogene homolog) (p39)
Carthamus tinctorius	MOL000358	beta-sitosterol	JUN	P05412	Transcription factor AP-1 (Activator protein 1) (AP1) (Proto-oncogene c-Jun) (V-jun avian sarcoma virus 17 oncogene homolog) (p39)
Carthamus tinctorius	MOL002773	beta-carotene	JUN	P05412	Transcription factor AP-1 (Activator protein 1) (AP1) (Proto-oncogene c-Jun) (V-jun avian sarcoma virus 17 oncogene homolog) (p39)
Carthamus tinctorius	MOL000422	kaempferol	JUN	P05412	Transcription factor AP-1 (Activator protein 1) (AP1) (Proto-oncogene c-Jun) (V-jun avian sarcoma virus 17 oncogene homolog) (p39)
Carthamus tinctorius	MOL000098	quercetin	JUN	P05412	Transcription factor AP-1 (Activator protein 1) (AP1) (Proto-oncogene c-Jun) (V-jun avian sarcoma virus 17 oncogene homolog) (p39)
Platycodon grandiflorum	MOL000006	luteolin	JUN	P05412	Transcription factor AP-1 (Activator protein 1) (AP1) (Proto-oncogene c-Jun) (V-jun avian sarcoma virus 17 oncogene homolog) (p39)
Achyranthes bidentata	MOL000173	wogonin	JUN	P05412	Transcription factor AP-1 (Activator protein 1) (AP1) (Proto-oncogene c-Jun) (V-jun avian sarcoma virus 17 oncogene homolog) (p39)
Achyranthes bidentata	MOL000358	beta-sitosterol	JUN	P05412	Transcription factor AP-1 (Activator protein 1) (AP1) (Proto-oncogene c-Jun) (V-jun avian sarcoma virus 17 oncogene homolog) (p39)
Achyranthes bidentata	MOL000422	kaempferol	JUN	P05412	Transcription factor AP-1 (Activator protein 1) (AP1) (Proto-oncogene c-Jun) (V-jun avian sarcoma virus 17 oncogene homolog) (p39)
Achyranthes bidentata	MOL000098	quercetin	JUN	P05412	Transcription factor AP-1 (Activator protein 1) (AP1) (Proto-oncogene c-Jun) (V-jun avian sarcoma virus 17 oncogene homolog) (p39)
Semen Pruni Persicae	MOL000358	beta-sitosterol	JUN	P05412	Transcription factor AP-1 (Activator protein 1) (AP1) (Proto-oncogene c-Jun) (V-jun avian sarcoma virus 17 oncogene homolog) (p39)
Fructus Aurantii	MOL000358	beta-sitosterol	JUN	P05412	Transcription factor AP-1 (Activator protein 1) (AP1) (Proto-oncogene c-Jun) (V-jun avian sarcoma virus 17 oncogene homolog) (p39)
Fructus Aurantii	MOL005828	nobiletin	JUN	P05412	Transcription factor AP-1 (Activator protein 1) (AP1) (Proto-oncogene c-Jun) (V-jun avian sarcoma virus 17 oncogene homolog) (p39)
Bupleunum	MOL000098	quercetin	KCNH2	Q12809	Potassium voltage-gated channel subfamily H member 2 (Eag homolog) (Ether-a-go-go-related gene potassium channel 1) (ERG-1) (Eag-related protein 1) (Ether-a-go-go-related protein 1) (H-ERG) (hERG-1) (hERG1) (Voltage-gated potassium channel subunit Kv11.1)
Radix paeoniae rubra	MOL000358	beta-sitosterol	KCNH2	Q12809	Potassium voltage-gated channel subfamily H member 2 (Eag homolog) (Ether-a-go-go-related gene potassium channel 1) (ERG-1) (Eag-related protein 1) (Ether-a-go-go-related protein 1) (H-ERG) (hERG-1) (hERG1) (Voltage-gated potassium channel subunit Kv11.1)
Rhizoma Chuanxiong	MOL002135	Myricanone	KCNH2	Q12809	Potassium voltage-gated channel subfamily H member 2 (Eag homolog) (Ether-a-go-go-related gene potassium channel 1) (ERG-1) (Eag-related protein 1) (Ether-a-go-go-related protein 1) (H-ERG) (hERG-1) (hERG1) (Voltage-gated potassium channel subunit Kv11.1)
Angelica sinensis	MOL000358	beta-sitosterol	KCNH2	Q12809	Potassium voltage-gated channel subfamily H member 2 (Eag homolog) (Ether-a-go-go-related gene potassium channel 1) (ERG-1) (Eag-related protein 1) (Ether-a-go-go-related protein 1) (H-ERG) (hERG-1) (hERG1) (Voltage-gated potassium channel subunit Kv11.1)
Licorice	MOL004805	(2S)-2-[4-hydroxy-3-(3-methylbut-2-enyl)phenyl]-8,8-dimethyl-2,3-dihydropyrano[2,3-f]chromen-4-one	KCNH2	Q12809	Potassium voltage-gated channel subfamily H member 2 (Eag homolog) (Ether-a-go-go-related gene potassium channel 1) (ERG-1) (Eag-related protein 1) (Ether-a-go-go-related protein 1) (H-ERG) (hERG-1) (hERG1) (Voltage-gated potassium channel subunit Kv11.1)
Licorice	MOL004806	euchrenone	KCNH2	Q12809	Potassium voltage-gated channel subfamily H member 2 (Eag homolog) (Ether-a-go-go-related gene potassium channel 1) (ERG-1) (Eag-related protein 1) (Ether-a-go-go-related protein 1) (H-ERG) (hERG-1) (hERG1) (Voltage-gated potassium channel subunit Kv11.1)
Licorice	MOL004855	Licoricone	KCNH2	Q12809	Potassium voltage-gated channel subfamily H member 2 (Eag homolog) (Ether-a-go-go-related gene potassium channel 1) (ERG-1) (Eag-related protein 1) (Ether-a-go-go-related protein 1) (H-ERG) (hERG-1) (hERG1) (Voltage-gated potassium channel subunit Kv11.1)
Licorice	MOL004864	5,7-dihydroxy-3-(4-methoxyphenyl)-8-(3-methylbut-2-enyl)chromone	KCNH2	Q12809	Potassium voltage-gated channel subfamily H member 2 (Eag homolog) (Ether-a-go-go-related gene potassium channel 1) (ERG-1) (Eag-related protein 1) (Ether-a-go-go-related protein 1) (H-ERG) (hERG-1) (hERG1) (Voltage-gated potassium channel subunit Kv11.1)
Licorice	MOL004891	shinpterocarpin	KCNH2	Q12809	Potassium voltage-gated channel subfamily H member 2 (Eag homolog) (Ether-a-go-go-related gene potassium channel 1) (ERG-1) (Eag-related protein 1) (Ether-a-go-go-related protein 1) (H-ERG) (hERG-1) (hERG1) (Voltage-gated potassium channel subunit Kv11.1)
Licorice	MOL004959	1-Methoxyphaseollidin	KCNH2	Q12809	Potassium voltage-gated channel subfamily H member 2 (Eag homolog) (Ether-a-go-go-related gene potassium channel 1) (ERG-1) (Eag-related protein 1) (Ether-a-go-go-related protein 1) (H-ERG) (hERG-1) (hERG1) (Voltage-gated potassium channel subunit Kv11.1)
Licorice	MOL005003	Licoagrocarpin	KCNH2	Q12809	Potassium voltage-gated channel subfamily H member 2 (Eag homolog) (Ether-a-go-go-related gene potassium channel 1) (ERG-1) (Eag-related protein 1) (Ether-a-go-go-related protein 1) (H-ERG) (hERG-1) (hERG1) (Voltage-gated potassium channel subunit Kv11.1)
Licorice	MOL005007	Glyasperins M	KCNH2	Q12809	Potassium voltage-gated channel subfamily H member 2 (Eag homolog) (Ether-a-go-go-related gene potassium channel 1) (ERG-1) (Eag-related protein 1) (Ether-a-go-go-related protein 1) (H-ERG) (hERG-1) (hERG1) (Voltage-gated potassium channel subunit Kv11.1)
Licorice	MOL000098	quercetin	KCNH2	Q12809	Potassium voltage-gated channel subfamily H member 2 (Eag homolog) (Ether-a-go-go-related gene potassium channel 1) (ERG-1) (Eag-related protein 1) (Ether-a-go-go-related protein 1) (H-ERG) (hERG-1) (hERG1) (Voltage-gated potassium channel subunit Kv11.1)
Carthamus tinctorius	MOL000358	beta-sitosterol	KCNH2	Q12809	Potassium voltage-gated channel subfamily H member 2 (Eag homolog) (Ether-a-go-go-related gene potassium channel 1) (ERG-1) (Eag-related protein 1) (Ether-a-go-go-related protein 1) (H-ERG) (hERG-1) (hERG1) (Voltage-gated potassium channel subunit Kv11.1)
Carthamus tinctorius	MOL000098	quercetin	KCNH2	Q12809	Potassium voltage-gated channel subfamily H member 2 (Eag homolog) (Ether-a-go-go-related gene potassium channel 1) (ERG-1) (Eag-related protein 1) (Ether-a-go-go-related protein 1) (H-ERG) (hERG-1) (hERG1) (Voltage-gated potassium channel subunit Kv11.1)
Achyranthes bidentata	MOL001454	berberine	KCNH2	Q12809	Potassium voltage-gated channel subfamily H member 2 (Eag homolog) (Ether-a-go-go-related gene potassium channel 1) (ERG-1) (Eag-related protein 1) (Ether-a-go-go-related protein 1) (H-ERG) (hERG-1) (hERG1) (Voltage-gated potassium channel subunit Kv11.1)
Achyranthes bidentata	MOL001458	coptisine	KCNH2	Q12809	Potassium voltage-gated channel subfamily H member 2 (Eag homolog) (Ether-a-go-go-related gene potassium channel 1) (ERG-1) (Eag-related protein 1) (Ether-a-go-go-related protein 1) (H-ERG) (hERG-1) (hERG1) (Voltage-gated potassium channel subunit Kv11.1)
Achyranthes bidentata	MOL002897	epiberberine	KCNH2	Q12809	Potassium voltage-gated channel subfamily H member 2 (Eag homolog) (Ether-a-go-go-related gene potassium channel 1) (ERG-1) (Eag-related protein 1) (Ether-a-go-go-related protein 1) (H-ERG) (hERG-1) (hERG1) (Voltage-gated potassium channel subunit Kv11.1)
Achyranthes bidentata	MOL000358	beta-sitosterol	KCNH2	Q12809	Potassium voltage-gated channel subfamily H member 2 (Eag homolog) (Ether-a-go-go-related gene potassium channel 1) (ERG-1) (Eag-related protein 1) (Ether-a-go-go-related protein 1) (H-ERG) (hERG-1) (hERG1) (Voltage-gated potassium channel subunit Kv11.1)
Achyranthes bidentata	MOL000098	quercetin	KCNH2	Q12809	Potassium voltage-gated channel subfamily H member 2 (Eag homolog) (Ether-a-go-go-related gene potassium channel 1) (ERG-1) (Eag-related protein 1) (Ether-a-go-go-related protein 1) (H-ERG) (hERG-1) (hERG1) (Voltage-gated potassium channel subunit Kv11.1)
Semen Pruni Persicae	MOL000358	beta-sitosterol	KCNH2	Q12809	Potassium voltage-gated channel subfamily H member 2 (Eag homolog) (Ether-a-go-go-related gene potassium channel 1) (ERG-1) (Eag-related protein 1) (Ether-a-go-go-related protein 1) (H-ERG) (hERG-1) (hERG1) (Voltage-gated potassium channel subunit Kv11.1)
Fructus Aurantii	MOL000358	beta-sitosterol	KCNH2	Q12809	Potassium voltage-gated channel subfamily H member 2 (Eag homolog) (Ether-a-go-go-related gene potassium channel 1) (ERG-1) (Eag-related protein 1) (Ether-a-go-go-related protein 1) (H-ERG) (hERG-1) (hERG1) (Voltage-gated potassium channel subunit Kv11.1)
Fructus Aurantii	MOL005828	nobiletin	KCNH2	Q12809	Potassium voltage-gated channel subfamily H member 2 (Eag homolog) (Ether-a-go-go-related gene potassium channel 1) (ERG-1) (Eag-related protein 1) (Ether-a-go-go-related protein 1) (H-ERG) (hERG-1) (hERG1) (Voltage-gated potassium channel subunit Kv11.1)
Rhizoma Chuanxiong	MOL002135	Myricanone	KDR	P35968	Vascular endothelial growth factor receptor 2 (VEGFR-2) (EC 2.7.10.1) (Fetal liver kinase 1) (FLK-1) (Kinase insert domain receptor) (KDR) (Protein-tyrosine kinase receptor flk-1) (CD antigen CD309)
Licorice	MOL002311	Glycyrol	KDR	P35968	Vascular endothelial growth factor receptor 2 (VEGFR-2) (EC 2.7.10.1) (Fetal liver kinase 1) (FLK-1) (Kinase insert domain receptor) (KDR) (Protein-tyrosine kinase receptor flk-1) (CD antigen CD309)
Licorice	MOL004808	glyasperin B	KDR	P35969	Vascular endothelial growth factor receptor 2 (VEGFR-2) (EC 2.7.10.1) (Fetal liver kinase 1) (FLK-1) (Kinase insert domain receptor) (KDR) (Protein-tyrosine kinase receptor flk-1) (CD antigen CD310)
Licorice	MOL004824	(2S)-6-(2,4-dihydroxyphenyl)-2-(2-hydroxypropan-2-yl)-4-methoxy-2,3-dihydrofuro[3,2-g]chromen-7-one	KDR	P35970	Vascular endothelial growth factor receptor 2 (VEGFR-2) (EC 2.7.10.1) (Fetal liver kinase 1) (FLK-1) (Kinase insert domain receptor) (KDR) (Protein-tyrosine kinase receptor flk-1) (CD antigen CD311)
Licorice	MOL004828	Glepidotin A	KDR	P35971	Vascular endothelial growth factor receptor 2 (VEGFR-2) (EC 2.7.10.1) (Fetal liver kinase 1) (FLK-1) (Kinase insert domain receptor) (KDR) (Protein-tyrosine kinase receptor flk-1) (CD antigen CD312)
Licorice	MOL004848	licochalcone G	KDR	P35972	Vascular endothelial growth factor receptor 2 (VEGFR-2) (EC 2.7.10.1) (Fetal liver kinase 1) (FLK-1) (Kinase insert domain receptor) (KDR) (Protein-tyrosine kinase receptor flk-1) (CD antigen CD313)
Licorice	MOL004855	Licoricone	KDR	P35973	Vascular endothelial growth factor receptor 2 (VEGFR-2) (EC 2.7.10.1) (Fetal liver kinase 1) (FLK-1) (Kinase insert domain receptor) (KDR) (Protein-tyrosine kinase receptor flk-1) (CD antigen CD314)
Licorice	MOL004857	Licoricenin B	KDR	P35974	Vascular endothelial growth factor receptor 2 (VEGFR-2) (EC 2.7.10.1) (Fetal liver kinase 1) (FLK-1) (Kinase insert domain receptor) (KDR) (Protein-tyrosine kinase receptor flk-1) (CD antigen CD315)
Licorice	MOL004883	Licoisoflavone	KDR	P35975	Vascular endothelial growth factor receptor 2 (VEGFR-2) (EC 2.7.10.1) (Fetal liver kinase 1) (FLK-1) (Kinase insert domain receptor) (KDR) (Protein-tyrosine kinase receptor flk-1) (CD antigen CD316)
Licorice	MOL004903	liquiritin	KDR	P35976	Vascular endothelial growth factor receptor 2 (VEGFR-2) (EC 2.7.10.1) (Fetal liver kinase 1) (FLK-1) (Kinase insert domain receptor) (KDR) (Protein-tyrosine kinase receptor flk-1) (CD antigen CD317)
Licorice	MOL004935	Sigmoidin-B	KDR	P35977	Vascular endothelial growth factor receptor 2 (VEGFR-2) (EC 2.7.10.1) (Fetal liver kinase 1) (FLK-1) (Kinase insert domain receptor) (KDR) (Protein-tyrosine kinase receptor flk-1) (CD antigen CD318)
Licorice	MOL004959	1-Methoxyphaseollidin	KDR	P35978	Vascular endothelial growth factor receptor 2 (VEGFR-2) (EC 2.7.10.1) (Fetal liver kinase 1) (FLK-1) (Kinase insert domain receptor) (KDR) (Protein-tyrosine kinase receptor flk-1) (CD antigen CD319)
Licorice	MOL005001	Licoricenin H	KDR	P35979	Vascular endothelial growth factor receptor 2 (VEGFR-2) (EC 2.7.10.1) (Fetal liver kinase 1) (FLK-1) (Kinase insert domain receptor) (KDR) (Protein-tyrosine kinase receptor flk-1) (CD antigen CD320)
Licorice	MOL005007	Glyasperins M	KDR	P35980	Vascular endothelial growth factor receptor 2 (VEGFR-2) (EC 2.7.10.1) (Fetal liver kinase 1) (FLK-1) (Kinase insert domain receptor) (KDR) (Protein-tyrosine kinase receptor flk-1) (CD antigen CD321)
Licorice	MOL005017	Phaseol	KDR	P35981	Vascular endothelial growth factor receptor 2 (VEGFR-2) (EC 2.7.10.1) (Fetal liver kinase 1) (FLK-1) (Kinase insert domain receptor) (KDR) (Protein-tyrosine kinase receptor flk-1) (CD antigen CD322)
Achyranthes bidentata	MOL000173	wogonin	KDR	P35982	Vascular endothelial growth factor receptor 2 (VEGFR-2) (EC 2.7.10.1) (Fetal liver kinase 1) (FLK-1) (Kinase insert domain receptor) (KDR) (Protein-tyrosine kinase receptor flk-1) (CD antigen CD323)
Radix paeoniae rubra	MOL001924	paeoniflorin	LBP	P18428	Lipopolysaccharide-binding protein (LBP)
Licorice	MOL004328	naringenin	LDLR	P01130	Low-density lipoprotein receptor (LDL receptor)
Fructus Aurantii	MOL004328	naringenin	LDLR	P01130	Low-density lipoprotein receptor (LDL receptor)
Bupleunum	MOL000449	Stigmasterol	LTA4H	P09960	Leukotriene A-4 hydrolase (LTA-4 hydrolase) (EC 3.3.2.6) (Leukotriene A(4) hydrolase)
Radix paeoniae rubra	MOL000449	Stigmasterol	LTA4H	P09960	Leukotriene A-4 hydrolase (LTA-4 hydrolase) (EC 3.3.2.6) (Leukotriene A(4) hydrolase)
Angelica sinensis	MOL000449	Stigmasterol	LTA4H	P09960	Leukotriene A-4 hydrolase (LTA-4 hydrolase) (EC 3.3.2.6) (Leukotriene A(4) hydrolase)
Radix rehmanniae	MOL000449	Stigmasterol	LTA4H	P09960	Leukotriene A-4 hydrolase (LTA-4 hydrolase) (EC 3.3.2.6) (Leukotriene A(4) hydrolase)
Licorice	MOL003896	7-Methoxy-2-methyl isoflavone	LTA4H	P09960	Leukotriene A-4 hydrolase (LTA-4 hydrolase) (EC 3.3.2.6) (Leukotriene A(4) hydrolase)
Licorice	MOL004835	Glypallichalcone	LTA4H	P09960	Leukotriene A-4 hydrolase (LTA-4 hydrolase) (EC 3.3.2.6) (Leukotriene A(4) hydrolase)
Carthamus tinctorius	MOL000449	Stigmasterol	LTA4H	P09960	Leukotriene A-4 hydrolase (LTA-4 hydrolase) (EC 3.3.2.6) (Leukotriene A(4) hydrolase)
Achyranthes bidentata	MOL000449	Stigmasterol	LTA4H	P09960	Leukotriene A-4 hydrolase (LTA-4 hydrolase) (EC 3.3.2.6) (Leukotriene A(4) hydrolase)
Bupleunum	MOL000449	Stigmasterol	MAOA	P21397	Amine oxidase [flavin-containing] A (EC 1.4.3.4) (Monoamine oxidase type A) (MAO-A)
Radix paeoniae rubra	MOL000449	Stigmasterol	MAOA	P21397	Amine oxidase [flavin-containing] A (EC 1.4.3.4) (Monoamine oxidase type A) (MAO-A)
Angelica sinensis	MOL000449	Stigmasterol	MAOA	P21397	Amine oxidase [flavin-containing] A (EC 1.4.3.4) (Monoamine oxidase type A) (MAO-A)
Radix rehmanniae	MOL000449	Stigmasterol	MAOA	P21397	Amine oxidase [flavin-containing] A (EC 1.4.3.4) (Monoamine oxidase type A) (MAO-A)
Carthamus tinctorius	MOL000449	Stigmasterol	MAOA	P21397	Amine oxidase [flavin-containing] A (EC 1.4.3.4) (Monoamine oxidase type A) (MAO-A)
Achyranthes bidentata	MOL000449	Stigmasterol	MAOA	P21397	Amine oxidase [flavin-containing] A (EC 1.4.3.4) (Monoamine oxidase type A) (MAO-A)
Bupleunum	MOL000449	Stigmasterol	MAOB	P27338	Amine oxidase [flavin-containing] B (EC 1.4.3.4) (Monoamine oxidase type B) (MAO-B)
Bupleunum	MOL000354	isorhamnetin	MAOB	P27338	Amine oxidase [flavin-containing] B (EC 1.4.3.4) (Monoamine oxidase type B) (MAO-B)
Bupleunum	MOL000098	quercetin	MAOB	P27338	Amine oxidase [flavin-containing] B (EC 1.4.3.4) (Monoamine oxidase type B) (MAO-B)
Radix paeoniae rubra	MOL000449	Stigmasterol	MAOB	P27338	Amine oxidase [flavin-containing] B (EC 1.4.3.4) (Monoamine oxidase type B) (MAO-B)
Angelica sinensis	MOL000449	Stigmasterol	MAOB	P27338	Amine oxidase [flavin-containing] B (EC 1.4.3.4) (Monoamine oxidase type B) (MAO-B)
Radix rehmanniae	MOL000449	Stigmasterol	MAOB	P27338	Amine oxidase [flavin-containing] B (EC 1.4.3.4) (Monoamine oxidase type B) (MAO-B)
Licorice	MOL001792	DFV	MAOB	P27338	Amine oxidase [flavin-containing] B (EC 1.4.3.4) (Monoamine oxidase type B) (MAO-B)
Licorice	MOL000354	isorhamnetin	MAOB	P27338	Amine oxidase [flavin-containing] B (EC 1.4.3.4) (Monoamine oxidase type B) (MAO-B)
Licorice	MOL003896	7-Methoxy-2-methyl isoflavone	MAOB	P27338	Amine oxidase [flavin-containing] B (EC 1.4.3.4) (Monoamine oxidase type B) (MAO-B)
Licorice	MOL000392	formononetin	MAOB	P27338	Amine oxidase [flavin-containing] B (EC 1.4.3.4) (Monoamine oxidase type B) (MAO-B)
Licorice	MOL004835	Glypallichalcone	MAOB	P27338	Amine oxidase [flavin-containing] B (EC 1.4.3.4) (Monoamine oxidase type B) (MAO-B)
Licorice	MOL004941	(2R)-7-hydroxy-2-(4-hydroxyphenyl)chroman-4-one	MAOB	P27338	Amine oxidase [flavin-containing] B (EC 1.4.3.4) (Monoamine oxidase type B) (MAO-B)
Licorice	MOL004957	HMO	MAOB	P27338	Amine oxidase [flavin-containing] B (EC 1.4.3.4) (Monoamine oxidase type B) (MAO-B)
Licorice	MOL000098	quercetin	MAOB	P27338	Amine oxidase [flavin-containing] B (EC 1.4.3.4) (Monoamine oxidase type B) (MAO-B)
Carthamus tinctorius	MOL000449	Stigmasterol	MAOB	P27338	Amine oxidase [flavin-containing] B (EC 1.4.3.4) (Monoamine oxidase type B) (MAO-B)
Carthamus tinctorius	MOL000098	quercetin	MAOB	P27338	Amine oxidase [flavin-containing] B (EC 1.4.3.4) (Monoamine oxidase type B) (MAO-B)
Achyranthes bidentata	MOL000449	Stigmasterol	MAOB	P27338	Amine oxidase [flavin-containing] B (EC 1.4.3.4) (Monoamine oxidase type B) (MAO-B)
Achyranthes bidentata	MOL000098	quercetin	MAOB	P27338	Amine oxidase [flavin-containing] B (EC 1.4.3.4) (Monoamine oxidase type B) (MAO-B)
Radix paeoniae rubra	MOL000358	beta-sitosterol	MAP2	P11137	Microtubule-associated protein 2 (MAP-2)
Angelica sinensis	MOL000358	beta-sitosterol	MAP2	P11137	Microtubule-associated protein 2 (MAP-2)
Carthamus tinctorius	MOL000358	beta-sitosterol	MAP2	P11137	Microtubule-associated protein 2 (MAP-2)
Achyranthes bidentata	MOL000358	beta-sitosterol	MAP2	P11137	Microtubule-associated protein 2 (MAP-2)
Semen Pruni Persicae	MOL000358	beta-sitosterol	MAP2	P11137	Microtubule-associated protein 2 (MAP-2)
Fructus Aurantii	MOL000358	beta-sitosterol	MAP2	P11137	Microtubule-associated protein 2 (MAP-2)
Bupleunum	MOL000098	quercetin	MAPK1	P28482	Mitogen-activated protein kinase 1 (MAP kinase 1) (MAPK 1) (EC 2.7.11.24) (ERT1) (Extracellular signal-regulated kinase 2) (ERK-2) (MAP kinase isoform p42) (p42-MAPK) (Mitogen-activated protein kinase 2) (MAP kinase 2) (MAPK 2)
Licorice	MOL004328	naringenin	MAPK1	P28482	Mitogen-activated protein kinase 1 (MAP kinase 1) (MAPK 1) (EC 2.7.11.24) (ERT1) (Extracellular signal-regulated kinase 2) (ERK-2) (MAP kinase isoform p42) (p42-MAPK) (Mitogen-activated protein kinase 2) (MAP kinase 2) (MAPK 2)
Licorice	MOL000497	licochalcone a	MAPK1	P28482	Mitogen-activated protein kinase 1 (MAP kinase 1) (MAPK 1) (EC 2.7.11.24) (ERT1) (Extracellular signal-regulated kinase 2) (ERK-2) (MAP kinase isoform p42) (p42-MAPK) (Mitogen-activated protein kinase 2) (MAP kinase 2) (MAPK 2)
Licorice	MOL000098	quercetin	MAPK1	P28482	Mitogen-activated protein kinase 1 (MAP kinase 1) (MAPK 1) (EC 2.7.11.24) (ERT1) (Extracellular signal-regulated kinase 2) (ERK-2) (MAP kinase isoform p42) (p42-MAPK) (Mitogen-activated protein kinase 2) (MAP kinase 2) (MAPK 2)
Carthamus tinctorius	MOL000006	luteolin	MAPK1	P28482	Mitogen-activated protein kinase 1 (MAP kinase 1) (MAPK 1) (EC 2.7.11.24) (ERT1) (Extracellular signal-regulated kinase 2) (ERK-2) (MAP kinase isoform p42) (p42-MAPK) (Mitogen-activated protein kinase 2) (MAP kinase 2) (MAPK 2)
Carthamus tinctorius	MOL000098	quercetin	MAPK1	P28482	Mitogen-activated protein kinase 1 (MAP kinase 1) (MAPK 1) (EC 2.7.11.24) (ERT1) (Extracellular signal-regulated kinase 2) (ERK-2) (MAP kinase isoform p42) (p42-MAPK) (Mitogen-activated protein kinase 2) (MAP kinase 2) (MAPK 2)
Platycodon grandiflorum	MOL000006	luteolin	MAPK1	P28482	Mitogen-activated protein kinase 1 (MAP kinase 1) (MAPK 1) (EC 2.7.11.24) (ERT1) (Extracellular signal-regulated kinase 2) (ERK-2) (MAP kinase isoform p42) (p42-MAPK) (Mitogen-activated protein kinase 2) (MAP kinase 2) (MAPK 2)
Achyranthes bidentata	MOL000098	quercetin	MAPK1	P28482	Mitogen-activated protein kinase 1 (MAP kinase 1) (MAPK 1) (EC 2.7.11.24) (ERT1) (Extracellular signal-regulated kinase 2) (ERK-2) (MAP kinase isoform p42) (p42-MAPK) (Mitogen-activated protein kinase 2) (MAP kinase 2) (MAPK 2)
Fructus Aurantii	MOL004328	naringenin	MAPK1	P28482	Mitogen-activated protein kinase 1 (MAP kinase 1) (MAPK 1) (EC 2.7.11.24) (ERT1) (Extracellular signal-regulated kinase 2) (ERK-2) (MAP kinase isoform p42) (p42-MAPK) (Mitogen-activated protein kinase 2) (MAP kinase 2) (MAPK 2)
Licorice	MOL002565	Medicarpin	MAPK10	P53779	Mitogen-activated protein kinase 10 (MAP kinase 10) (MAPK 10) (EC 2.7.11.24) (MAP kinase p49 3F12) (Stress-activated protein kinase 1b) (SAPK1b) (Stress-activated protein kinase JNK3) (c-Jun N-terminal kinase 3)
Bupleunum	MOL000354	isorhamnetin	MAPK14	Q16539	Mitogen-activated protein kinase 14 (MAP kinase 14) (MAPK 14) (EC 2.7.11.24) (Cytokine suppressive anti-inflammatory drug-binding protein) (CSAID-binding protein) (CSBP) (MAP kinase MXI2) (MAX-interacting protein 2) (Mitogen-activated protein kinase p38 alpha) (MAP kinase p38 alpha) (Stress-activated protein kinase 2a) (SAPK2a)
Rhizoma Chuanxiong	MOL002135	Myricanone	MAPK14	Q16539	Mitogen-activated protein kinase 14 (MAP kinase 14) (MAPK 14) (EC 2.7.11.24) (Cytokine suppressive anti-inflammatory drug-binding protein) (CSAID-binding protein) (CSBP) (MAP kinase MXI2) (MAX-interacting protein 2) (Mitogen-activated protein kinase p38 alpha) (MAP kinase p38 alpha) (Stress-activated protein kinase 2a) (SAPK2a)
Licorice	MOL002311	Glycyrol	MAPK14	Q16539	Mitogen-activated protein kinase 14 (MAP kinase 14) (MAPK 14) (EC 2.7.11.24) (Cytokine suppressive anti-inflammatory drug-binding protein) (CSAID-binding protein) (CSBP) (MAP kinase MXI2) (MAX-interacting protein 2) (Mitogen-activated protein kinase p38 alpha) (MAP kinase p38 alpha) (Stress-activated protein kinase 2a) (SAPK2a)
Licorice	MOL000354	isorhamnetin	MAPK14	Q16539	Mitogen-activated protein kinase 14 (MAP kinase 14) (MAPK 14) (EC 2.7.11.24) (Cytokine suppressive anti-inflammatory drug-binding protein) (CSAID-binding protein) (CSBP) (MAP kinase MXI2) (MAX-interacting protein 2) (Mitogen-activated protein kinase p38 alpha) (MAP kinase p38 alpha) (Stress-activated protein kinase 2a) (SAPK2a)
Licorice	MOL003656	Lupiwighteone	MAPK14	Q16539	Mitogen-activated protein kinase 14 (MAP kinase 14) (MAPK 14) (EC 2.7.11.24) (Cytokine suppressive anti-inflammatory drug-binding protein) (CSAID-binding protein) (CSBP) (MAP kinase MXI2) (MAX-interacting protein 2) (Mitogen-activated protein kinase p38 alpha) (MAP kinase p38 alpha) (Stress-activated protein kinase 2a) (SAPK2a)
Licorice	MOL003896	7-Methoxy-2-methyl isoflavone	MAPK14	Q16539	Mitogen-activated protein kinase 14 (MAP kinase 14) (MAPK 14) (EC 2.7.11.24) (Cytokine suppressive anti-inflammatory drug-binding protein) (CSAID-binding protein) (CSBP) (MAP kinase MXI2) (MAX-interacting protein 2) (Mitogen-activated protein kinase p38 alpha) (MAP kinase p38 alpha) (Stress-activated protein kinase 2a) (SAPK2a)
Licorice	MOL000392	formononetin	MAPK14	Q16539	Mitogen-activated protein kinase 14 (MAP kinase 14) (MAPK 14) (EC 2.7.11.24) (Cytokine suppressive anti-inflammatory drug-binding protein) (CSAID-binding protein) (CSBP) (MAP kinase MXI2) (MAX-interacting protein 2) (Mitogen-activated protein kinase p38 alpha) (MAP kinase p38 alpha) (Stress-activated protein kinase 2a) (SAPK2a)
Licorice	MOL000417	Calycosin	MAPK14	Q16539	Mitogen-activated protein kinase 14 (MAP kinase 14) (MAPK 14) (EC 2.7.11.24) (Cytokine suppressive anti-inflammatory drug-binding protein) (CSAID-binding protein) (CSBP) (MAP kinase MXI2) (MAX-interacting protein 2) (Mitogen-activated protein kinase p38 alpha) (MAP kinase p38 alpha) (Stress-activated protein kinase 2a) (SAPK2a)
Licorice	MOL004805	(2S)-2-[4-hydroxy-3-(3-methylbut-2-enyl)phenyl]-8,8-dimethyl-2,3-dihydropyrano[2,3-f]chromen-4-one	MAPK14	Q16539	Mitogen-activated protein kinase 14 (MAP kinase 14) (MAPK 14) (EC 2.7.11.24) (Cytokine suppressive anti-inflammatory drug-binding protein) (CSAID-binding protein) (CSBP) (MAP kinase MXI2) (MAX-interacting protein 2) (Mitogen-activated protein kinase p38 alpha) (MAP kinase p38 alpha) (Stress-activated protein kinase 2a) (SAPK2a)
Licorice	MOL004810	glyasperin F	MAPK14	Q16539	Mitogen-activated protein kinase 14 (MAP kinase 14) (MAPK 14) (EC 2.7.11.24) (Cytokine suppressive anti-inflammatory drug-binding protein) (CSAID-binding protein) (CSBP) (MAP kinase MXI2) (MAX-interacting protein 2) (Mitogen-activated protein kinase p38 alpha) (MAP kinase p38 alpha) (Stress-activated protein kinase 2a) (SAPK2a)
Licorice	MOL004814	Isotrifoliol	MAPK14	Q16539	Mitogen-activated protein kinase 14 (MAP kinase 14) (MAPK 14) (EC 2.7.11.24) (Cytokine suppressive anti-inflammatory drug-binding protein) (CSAID-binding protein) (CSBP) (MAP kinase MXI2) (MAX-interacting protein 2) (Mitogen-activated protein kinase p38 alpha) (MAP kinase p38 alpha) (Stress-activated protein kinase 2a) (SAPK2a)
Licorice	MOL004815	(E)-1-(2,4-dihydroxyphenyl)-3-(2,2-dimethylchromen-6-yl)prop-2-en-1-one	MAPK14	Q16539	Mitogen-activated protein kinase 14 (MAP kinase 14) (MAPK 14) (EC 2.7.11.24) (Cytokine suppressive anti-inflammatory drug-binding protein) (CSAID-binding protein) (CSBP) (MAP kinase MXI2) (MAX-interacting protein 2) (Mitogen-activated protein kinase p38 alpha) (MAP kinase p38 alpha) (Stress-activated protein kinase 2a) (SAPK2a)
Licorice	MOL004824	(2S)-6-(2,4-dihydroxyphenyl)-2-(2-hydroxypropan-2-yl)-4-methoxy-2,3-dihydrofuro[3,2-g]chromen-7-one	MAPK14	Q16539	Mitogen-activated protein kinase 14 (MAP kinase 14) (MAPK 14) (EC 2.7.11.24) (Cytokine suppressive anti-inflammatory drug-binding protein) (CSAID-binding protein) (CSBP) (MAP kinase MXI2) (MAX-interacting protein 2) (Mitogen-activated protein kinase p38 alpha) (MAP kinase p38 alpha) (Stress-activated protein kinase 2a) (SAPK2a)
Licorice	MOL004828	Glepidotin A	MAPK14	Q16539	Mitogen-activated protein kinase 14 (MAP kinase 14) (MAPK 14) (EC 2.7.11.24) (Cytokine suppressive anti-inflammatory drug-binding protein) (CSAID-binding protein) (CSBP) (MAP kinase MXI2) (MAX-interacting protein 2) (Mitogen-activated protein kinase p38 alpha) (MAP kinase p38 alpha) (Stress-activated protein kinase 2a) (SAPK2a)
Licorice	MOL004835	Glypallichalcone	MAPK14	Q16539	Mitogen-activated protein kinase 14 (MAP kinase 14) (MAPK 14) (EC 2.7.11.24) (Cytokine suppressive anti-inflammatory drug-binding protein) (CSAID-binding protein) (CSBP) (MAP kinase MXI2) (MAX-interacting protein 2) (Mitogen-activated protein kinase p38 alpha) (MAP kinase p38 alpha) (Stress-activated protein kinase 2a) (SAPK2a)
Licorice	MOL004841	Licochalcone B	MAPK14	Q16539	Mitogen-activated protein kinase 14 (MAP kinase 14) (MAPK 14) (EC 2.7.11.24) (Cytokine suppressive anti-inflammatory drug-binding protein) (CSAID-binding protein) (CSBP) (MAP kinase MXI2) (MAX-interacting protein 2) (Mitogen-activated protein kinase p38 alpha) (MAP kinase p38 alpha) (Stress-activated protein kinase 2a) (SAPK2a)
Licorice	MOL004848	licochalcone G	MAPK14	Q16539	Mitogen-activated protein kinase 14 (MAP kinase 14) (MAPK 14) (EC 2.7.11.24) (Cytokine suppressive anti-inflammatory drug-binding protein) (CSAID-binding protein) (CSBP) (MAP kinase MXI2) (MAX-interacting protein 2) (Mitogen-activated protein kinase p38 alpha) (MAP kinase p38 alpha) (Stress-activated protein kinase 2a) (SAPK2a)
Licorice	MOL004863	3-(3,4-dihydroxyphenyl)-5,7-dihydroxy-8-(3-methylbut-2-enyl)chromone	MAPK14	Q16539	Mitogen-activated protein kinase 14 (MAP kinase 14) (MAPK 14) (EC 2.7.11.24) (Cytokine suppressive anti-inflammatory drug-binding protein) (CSAID-binding protein) (CSBP) (MAP kinase MXI2) (MAX-interacting protein 2) (Mitogen-activated protein kinase p38 alpha) (MAP kinase p38 alpha) (Stress-activated protein kinase 2a) (SAPK2a)
Licorice	MOL004864	5,7-dihydroxy-3-(4-methoxyphenyl)-8-(3-methylbut-2-enyl)chromone	MAPK14	Q16539	Mitogen-activated protein kinase 14 (MAP kinase 14) (MAPK 14) (EC 2.7.11.24) (Cytokine suppressive anti-inflammatory drug-binding protein) (CSAID-binding protein) (CSBP) (MAP kinase MXI2) (MAX-interacting protein 2) (Mitogen-activated protein kinase p38 alpha) (MAP kinase p38 alpha) (Stress-activated protein kinase 2a) (SAPK2a)
Licorice	MOL004883	Licoisoflavone	MAPK14	Q16539	Mitogen-activated protein kinase 14 (MAP kinase 14) (MAPK 14) (EC 2.7.11.24) (Cytokine suppressive anti-inflammatory drug-binding protein) (CSAID-binding protein) (CSBP) (MAP kinase MXI2) (MAX-interacting protein 2) (Mitogen-activated protein kinase p38 alpha) (MAP kinase p38 alpha) (Stress-activated protein kinase 2a) (SAPK2a)
Licorice	MOL004891	shinpterocarpin	MAPK14	Q16539	Mitogen-activated protein kinase 14 (MAP kinase 14) (MAPK 14) (EC 2.7.11.24) (Cytokine suppressive anti-inflammatory drug-binding protein) (CSAID-binding protein) (CSBP) (MAP kinase MXI2) (MAX-interacting protein 2) (Mitogen-activated protein kinase p38 alpha) (MAP kinase p38 alpha) (Stress-activated protein kinase 2a) (SAPK2a)
Licorice	MOL004898	(E)-3-[3,4-dihydroxy-5-(3-methylbut-2-enyl)phenyl]-1-(2,4-dihydroxyphenyl)prop-2-en-1-one	MAPK14	Q16539	Mitogen-activated protein kinase 14 (MAP kinase 14) (MAPK 14) (EC 2.7.11.24) (Cytokine suppressive anti-inflammatory drug-binding protein) (CSAID-binding protein) (CSBP) (MAP kinase MXI2) (MAX-interacting protein 2) (Mitogen-activated protein kinase p38 alpha) (MAP kinase p38 alpha) (Stress-activated protein kinase 2a) (SAPK2a)
Licorice	MOL004907	Glyzaglabrin	MAPK14	Q16539	Mitogen-activated protein kinase 14 (MAP kinase 14) (MAPK 14) (EC 2.7.11.24) (Cytokine suppressive anti-inflammatory drug-binding protein) (CSAID-binding protein) (CSBP) (MAP kinase MXI2) (MAX-interacting protein 2) (Mitogen-activated protein kinase p38 alpha) (MAP kinase p38 alpha) (Stress-activated protein kinase 2a) (SAPK2a)
Licorice	MOL004912	Glabrone	MAPK14	Q16539	Mitogen-activated protein kinase 14 (MAP kinase 14) (MAPK 14) (EC 2.7.11.24) (Cytokine suppressive anti-inflammatory drug-binding protein) (CSAID-binding protein) (CSBP) (MAP kinase MXI2) (MAX-interacting protein 2) (Mitogen-activated protein kinase p38 alpha) (MAP kinase p38 alpha) (Stress-activated protein kinase 2a) (SAPK2a)
Licorice	MOL004913	1,3-dihydroxy-9-methoxy-6-benzofurano[3,2-c]chromenone	MAPK14	Q16539	Mitogen-activated protein kinase 14 (MAP kinase 14) (MAPK 14) (EC 2.7.11.24) (Cytokine suppressive anti-inflammatory drug-binding protein) (CSAID-binding protein) (CSBP) (MAP kinase MXI2) (MAX-interacting protein 2) (Mitogen-activated protein kinase p38 alpha) (MAP kinase p38 alpha) (Stress-activated protein kinase 2a) (SAPK2a)
Licorice	MOL004914	1,3-dihydroxy-8,9-dimethoxy-6-benzofurano[3,2-c]chromenone	MAPK14	Q16539	Mitogen-activated protein kinase 14 (MAP kinase 14) (MAPK 14) (EC 2.7.11.24) (Cytokine suppressive anti-inflammatory drug-binding protein) (CSAID-binding protein) (CSBP) (MAP kinase MXI2) (MAX-interacting protein 2) (Mitogen-activated protein kinase p38 alpha) (MAP kinase p38 alpha) (Stress-activated protein kinase 2a) (SAPK2a)
Licorice	MOL004915	Eurycarpin A	MAPK14	Q16539	Mitogen-activated protein kinase 14 (MAP kinase 14) (MAPK 14) (EC 2.7.11.24) (Cytokine suppressive anti-inflammatory drug-binding protein) (CSAID-binding protein) (CSBP) (MAP kinase MXI2) (MAX-interacting protein 2) (Mitogen-activated protein kinase p38 alpha) (MAP kinase p38 alpha) (Stress-activated protein kinase 2a) (SAPK2a)
Licorice	MOL004957	HMO	MAPK14	Q16539	Mitogen-activated protein kinase 14 (MAP kinase 14) (MAPK 14) (EC 2.7.11.24) (Cytokine suppressive anti-inflammatory drug-binding protein) (CSAID-binding protein) (CSBP) (MAP kinase MXI2) (MAX-interacting protein 2) (Mitogen-activated protein kinase p38 alpha) (MAP kinase p38 alpha) (Stress-activated protein kinase 2a) (SAPK2a)
Licorice	MOL004959	1-Methoxyphaseollidin	MAPK14	Q16539	Mitogen-activated protein kinase 14 (MAP kinase 14) (MAPK 14) (EC 2.7.11.24) (Cytokine suppressive anti-inflammatory drug-binding protein) (CSAID-binding protein) (CSBP) (MAP kinase MXI2) (MAX-interacting protein 2) (Mitogen-activated protein kinase p38 alpha) (MAP kinase p38 alpha) (Stress-activated protein kinase 2a) (SAPK2a)
Licorice	MOL004961	Quercetin der.	MAPK14	Q16539	Mitogen-activated protein kinase 14 (MAP kinase 14) (MAPK 14) (EC 2.7.11.24) (Cytokine suppressive anti-inflammatory drug-binding protein) (CSAID-binding protein) (CSBP) (MAP kinase MXI2) (MAX-interacting protein 2) (Mitogen-activated protein kinase p38 alpha) (MAP kinase p38 alpha) (Stress-activated protein kinase 2a) (SAPK2a)
Licorice	MOL000497	licochalcone a	MAPK14	Q16539	Mitogen-activated protein kinase 14 (MAP kinase 14) (MAPK 14) (EC 2.7.11.24) (Cytokine suppressive anti-inflammatory drug-binding protein) (CSAID-binding protein) (CSBP) (MAP kinase MXI2) (MAX-interacting protein 2) (Mitogen-activated protein kinase p38 alpha) (MAP kinase p38 alpha) (Stress-activated protein kinase 2a) (SAPK2a)
Licorice	MOL004991	7-Acetoxy-2-methylisoflavone	MAPK14	Q16539	Mitogen-activated protein kinase 14 (MAP kinase 14) (MAPK 14) (EC 2.7.11.24) (Cytokine suppressive anti-inflammatory drug-binding protein) (CSAID-binding protein) (CSBP) (MAP kinase MXI2) (MAX-interacting protein 2) (Mitogen-activated protein kinase p38 alpha) (MAP kinase p38 alpha) (Stress-activated protein kinase 2a) (SAPK2a)
Licorice	MOL005000	Licoricenin G	MAPK14	Q16539	Mitogen-activated protein kinase 14 (MAP kinase 14) (MAPK 14) (EC 2.7.11.24) (Cytokine suppressive anti-inflammatory drug-binding protein) (CSAID-binding protein) (CSBP) (MAP kinase MXI2) (MAX-interacting protein 2) (Mitogen-activated protein kinase p38 alpha) (MAP kinase p38 alpha) (Stress-activated protein kinase 2a) (SAPK2a)
Licorice	MOL005003	Licoagrocarpin	MAPK14	Q16539	Mitogen-activated protein kinase 14 (MAP kinase 14) (MAPK 14) (EC 2.7.11.24) (Cytokine suppressive anti-inflammatory drug-binding protein) (CSAID-binding protein) (CSBP) (MAP kinase MXI2) (MAX-interacting protein 2) (Mitogen-activated protein kinase p38 alpha) (MAP kinase p38 alpha) (Stress-activated protein kinase 2a) (SAPK2a)
Licorice	MOL005012	Licoagroisoflavone	MAPK14	Q16539	Mitogen-activated protein kinase 14 (MAP kinase 14) (MAPK 14) (EC 2.7.11.24) (Cytokine suppressive anti-inflammatory drug-binding protein) (CSAID-binding protein) (CSBP) (MAP kinase MXI2) (MAX-interacting protein 2) (Mitogen-activated protein kinase p38 alpha) (MAP kinase p38 alpha) (Stress-activated protein kinase 2a) (SAPK2a)
Licorice	MOL005016	Odoratin	MAPK14	Q16539	Mitogen-activated protein kinase 14 (MAP kinase 14) (MAPK 14) (EC 2.7.11.24) (Cytokine suppressive anti-inflammatory drug-binding protein) (CSAID-binding protein) (CSBP) (MAP kinase MXI2) (MAX-interacting protein 2) (Mitogen-activated protein kinase p38 alpha) (MAP kinase p38 alpha) (Stress-activated protein kinase 2a) (SAPK2a)
Licorice	MOL005017	Phaseol	MAPK14	Q16539	Mitogen-activated protein kinase 14 (MAP kinase 14) (MAPK 14) (EC 2.7.11.24) (Cytokine suppressive anti-inflammatory drug-binding protein) (CSAID-binding protein) (CSBP) (MAP kinase MXI2) (MAX-interacting protein 2) (Mitogen-activated protein kinase p38 alpha) (MAP kinase p38 alpha) (Stress-activated protein kinase 2a) (SAPK2a)
Achyranthes bidentata	MOL000173	wogonin	MAPK14	Q16539	Mitogen-activated protein kinase 14 (MAP kinase 14) (MAPK 14) (EC 2.7.11.24) (Cytokine suppressive anti-inflammatory drug-binding protein) (CSAID-binding protein) (CSBP) (MAP kinase MXI2) (MAX-interacting protein 2) (Mitogen-activated protein kinase p38 alpha) (MAP kinase p38 alpha) (Stress-activated protein kinase 2a) (SAPK2a)
Licorice	MOL004328	naringenin	MAPK3	P27361	Mitogen-activated protein kinase 3 (MAP kinase 3) (MAPK 3) (EC 2.7.11.24) (ERT2) (Extracellular signal-regulated kinase 1) (ERK-1) (Insulin-stimulated MAP2 kinase) (MAP kinase isoform p44) (p44-MAPK) (Microtubule-associated protein 2 kinase) (p44-ERK1)
Fructus Aurantii	MOL004328	naringenin	MAPK3	P27361	Mitogen-activated protein kinase 3 (MAP kinase 3) (MAPK 3) (EC 2.7.11.24) (ERT2) (Extracellular signal-regulated kinase 1) (ERK-1) (Insulin-stimulated MAP2 kinase) (MAP kinase isoform p44) (p44-MAPK) (Microtubule-associated protein 2 kinase) (p44-ERK1)
Bupleunum	MOL000422	kaempferol	MAPK8	P45983	Mitogen-activated protein kinase 8 (MAP kinase 8) (MAPK 8) (EC 2.7.11.24) (JNK-46) (Stress-activated protein kinase 1c) (SAPK1c) (Stress-activated protein kinase JNK1) (c-Jun N-terminal kinase 1)
Licorice	MOL000422	kaempferol	MAPK8	P45983	Mitogen-activated protein kinase 8 (MAP kinase 8) (MAPK 8) (EC 2.7.11.24) (JNK-46) (Stress-activated protein kinase 1c) (SAPK1c) (Stress-activated protein kinase JNK1) (c-Jun N-terminal kinase 1)
Carthamus tinctorius	MOL000422	kaempferol	MAPK8	P45983	Mitogen-activated protein kinase 8 (MAP kinase 8) (MAPK 8) (EC 2.7.11.24) (JNK-46) (Stress-activated protein kinase 1c) (SAPK1c) (Stress-activated protein kinase JNK1) (c-Jun N-terminal kinase 1)
Achyranthes bidentata	MOL000422	kaempferol	MAPK8	P45983	Mitogen-activated protein kinase 8 (MAP kinase 8) (MAPK 8) (EC 2.7.11.24) (JNK-46) (Stress-activated protein kinase 1c) (SAPK1c) (Stress-activated protein kinase JNK1) (c-Jun N-terminal kinase 1)
Fructus Aurantii	MOL005828	nobiletin	MAPK8	P45983	Mitogen-activated protein kinase 8 (MAP kinase 8) (MAPK 8) (EC 2.7.11.24) (JNK-46) (Stress-activated protein kinase 1c) (SAPK1c) (Stress-activated protein kinase JNK1) (c-Jun N-terminal kinase 1)
Carthamus tinctorius	MOL000006	luteolin	MCL1	Q07820	Induced myeloid leukemia cell differentiation protein Mcl-1 (Bcl-2-like protein 3) (Bcl2-L-3) (Bcl-2-related protein EAT/mcl1) (mcl1/EAT)
Platycodon grandiflorum	MOL000006	luteolin	MCL1	Q07820	Induced myeloid leukemia cell differentiation protein Mcl-1 (Bcl-2-like protein 3) (Bcl2-L-3) (Bcl-2-related protein EAT/mcl1) (mcl1/EAT)
Achyranthes bidentata	MOL000173	wogonin	MCL1	Q07820	Induced myeloid leukemia cell differentiation protein Mcl-1 (Bcl-2-like protein 3) (Bcl2-L-3) (Bcl-2-related protein EAT/mcl1) (mcl1/EAT)
Carthamus tinctorius	MOL000006	luteolin	MDM2	Q00987	E3 ubiquitin-protein ligase Mdm2 (EC 2.3.2.27) (Double minute 2 protein) (Hdm2) (Oncoprotein Mdm2) (RING-type E3 ubiquitin transferase Mdm2) (p53-binding protein Mdm2)
Platycodon grandiflorum	MOL000006	luteolin	MDM2	Q00987	E3 ubiquitin-protein ligase Mdm2 (EC 2.3.2.27) (Double minute 2 protein) (Hdm2) (Oncoprotein Mdm2) (RING-type E3 ubiquitin transferase Mdm2) (p53-binding protein Mdm2)
Carthamus tinctorius	MOL000006	luteolin	MET	P08581	Hepatocyte growth factor receptor (HGF receptor) (EC 2.7.10.1) (HGF/SF receptor) (Proto-oncogene c-Met) (Scatter factor receptor) (SF receptor) (Tyrosine-protein kinase Met)
Platycodon grandiflorum	MOL000006	luteolin	MET	P08581	Hepatocyte growth factor receptor (HGF receptor) (EC 2.7.10.1) (HGF/SF receptor) (Proto-oncogene c-Met) (Scatter factor receptor) (SF receptor) (Tyrosine-protein kinase Met)
Bupleunum	MOL000098	quercetin	MGAM	O43451	Maltase-glucoamylase, intestinal [Includes: Maltase (EC 3.2.1.20) (Alpha-glucosidase); Glucoamylase (EC 3.2.1.3) (Glucan 1,4-alpha-glucosidase)]
Licorice	MOL000098	quercetin	MGAM	O43451	Maltase-glucoamylase, intestinal [Includes: Maltase (EC 3.2.1.20) (Alpha-glucosidase); Glucoamylase (EC 3.2.1.3) (Glucan 1,4-alpha-glucosidase)]
Carthamus tinctorius	MOL000098	quercetin	MGAM	O43451	Maltase-glucoamylase, intestinal [Includes: Maltase (EC 3.2.1.20) (Alpha-glucosidase); Glucoamylase (EC 3.2.1.3) (Glucan 1,4-alpha-glucosidase)]
Achyranthes bidentata	MOL000098	quercetin	MGAM	O43451	Maltase-glucoamylase, intestinal [Includes: Maltase (EC 3.2.1.20) (Alpha-glucosidase); Glucoamylase (EC 3.2.1.3) (Glucan 1,4-alpha-glucosidase)]
Bupleunum	MOL000422	kaempferol	MMP1	P03956	Interstitial collagenase (EC 3.4.24.7) (Fibroblast collagenase) (Matrix metalloproteinase-1) (MMP-1) [Cleaved into: 22 kDa interstitial collagenase; 27 kDa interstitial collagenase]
Bupleunum	MOL000098	quercetin	MMP1	P03956	Interstitial collagenase (EC 3.4.24.7) (Fibroblast collagenase) (Matrix metalloproteinase-1) (MMP-1) [Cleaved into: 22 kDa interstitial collagenase; 27 kDa interstitial collagenase]
Licorice	MOL000422	kaempferol	MMP1	P03956	Interstitial collagenase (EC 3.4.24.7) (Fibroblast collagenase) (Matrix metalloproteinase-1) (MMP-1) [Cleaved into: 22 kDa interstitial collagenase; 27 kDa interstitial collagenase]
Licorice	MOL000098	quercetin	MMP1	P03956	Interstitial collagenase (EC 3.4.24.7) (Fibroblast collagenase) (Matrix metalloproteinase-1) (MMP-1) [Cleaved into: 22 kDa interstitial collagenase; 27 kDa interstitial collagenase]
Carthamus tinctorius	MOL000006	luteolin	MMP1	P03956	Interstitial collagenase (EC 3.4.24.7) (Fibroblast collagenase) (Matrix metalloproteinase-1) (MMP-1) [Cleaved into: 22 kDa interstitial collagenase; 27 kDa interstitial collagenase]
Carthamus tinctorius	MOL002773	beta-carotene	MMP1	P03956	Interstitial collagenase (EC 3.4.24.7) (Fibroblast collagenase) (Matrix metalloproteinase-1) (MMP-1) [Cleaved into: 22 kDa interstitial collagenase; 27 kDa interstitial collagenase]
Carthamus tinctorius	MOL000422	kaempferol	MMP1	P03956	Interstitial collagenase (EC 3.4.24.7) (Fibroblast collagenase) (Matrix metalloproteinase-1) (MMP-1) [Cleaved into: 22 kDa interstitial collagenase; 27 kDa interstitial collagenase]
Carthamus tinctorius	MOL000098	quercetin	MMP1	P03956	Interstitial collagenase (EC 3.4.24.7) (Fibroblast collagenase) (Matrix metalloproteinase-1) (MMP-1) [Cleaved into: 22 kDa interstitial collagenase; 27 kDa interstitial collagenase]
Platycodon grandiflorum	MOL000006	luteolin	MMP1	P03956	Interstitial collagenase (EC 3.4.24.7) (Fibroblast collagenase) (Matrix metalloproteinase-1) (MMP-1) [Cleaved into: 22 kDa interstitial collagenase; 27 kDa interstitial collagenase]
Achyranthes bidentata	MOL000173	wogonin	MMP1	P03956	Interstitial collagenase (EC 3.4.24.7) (Fibroblast collagenase) (Matrix metalloproteinase-1) (MMP-1) [Cleaved into: 22 kDa interstitial collagenase; 27 kDa interstitial collagenase]
Achyranthes bidentata	MOL000422	kaempferol	MMP1	P03956	Interstitial collagenase (EC 3.4.24.7) (Fibroblast collagenase) (Matrix metalloproteinase-1) (MMP-1) [Cleaved into: 22 kDa interstitial collagenase; 27 kDa interstitial collagenase]
Achyranthes bidentata	MOL000098	quercetin	MMP1	P03956	Interstitial collagenase (EC 3.4.24.7) (Fibroblast collagenase) (Matrix metalloproteinase-1) (MMP-1) [Cleaved into: 22 kDa interstitial collagenase; 27 kDa interstitial collagenase]
Carthamus tinctorius	MOL002773	beta-carotene	MMP10	P09238	Stromelysin-2 (SL-2) (EC 3.4.24.22) (Matrix metalloproteinase-10) (MMP-10) (Transin-2)
Bupleunum	MOL000098	quercetin	MMP2	P08253	72 kDa type IV collagenase (EC 3.4.24.24) (72 kDa gelatinase) (Gelatinase A) (Matrix metalloproteinase-2) (MMP-2) (TBE-1) [Cleaved into: PEX]
Licorice	MOL000098	quercetin	MMP2	P08253	72 kDa type IV collagenase (EC 3.4.24.24) (72 kDa gelatinase) (Gelatinase A) (Matrix metalloproteinase-2) (MMP-2) (TBE-1) [Cleaved into: PEX]
Carthamus tinctorius	MOL000006	luteolin	MMP2	P08253	72 kDa type IV collagenase (EC 3.4.24.24) (72 kDa gelatinase) (Gelatinase A) (Matrix metalloproteinase-2) (MMP-2) (TBE-1) [Cleaved into: PEX]
Carthamus tinctorius	MOL002773	beta-carotene	MMP2	P08253	72 kDa type IV collagenase (EC 3.4.24.24) (72 kDa gelatinase) (Gelatinase A) (Matrix metalloproteinase-2) (MMP-2) (TBE-1) [Cleaved into: PEX]
Carthamus tinctorius	MOL000098	quercetin	MMP2	P08253	72 kDa type IV collagenase (EC 3.4.24.24) (72 kDa gelatinase) (Gelatinase A) (Matrix metalloproteinase-2) (MMP-2) (TBE-1) [Cleaved into: PEX]
Platycodon grandiflorum	MOL000006	luteolin	MMP2	P08253	72 kDa type IV collagenase (EC 3.4.24.24) (72 kDa gelatinase) (Gelatinase A) (Matrix metalloproteinase-2) (MMP-2) (TBE-1) [Cleaved into: PEX]
Achyranthes bidentata	MOL000098	quercetin	MMP2	P08253	72 kDa type IV collagenase (EC 3.4.24.24) (72 kDa gelatinase) (Gelatinase A) (Matrix metalloproteinase-2) (MMP-2) (TBE-1) [Cleaved into: PEX]
Bupleunum	MOL000098	quercetin	MMP3	P08254	Stromelysin-1 (SL-1) (EC 3.4.24.17) (Matrix metalloproteinase-3) (MMP-3) (Transin-1)
Licorice	MOL000098	quercetin	MMP3	P08254	Stromelysin-1 (SL-1) (EC 3.4.24.17) (Matrix metalloproteinase-3) (MMP-3) (Transin-1)
Carthamus tinctorius	MOL000098	quercetin	MMP3	P08254	Stromelysin-1 (SL-1) (EC 3.4.24.17) (Matrix metalloproteinase-3) (MMP-3) (Transin-1)
Achyranthes bidentata	MOL000098	quercetin	MMP3	P08254	Stromelysin-1 (SL-1) (EC 3.4.24.17) (Matrix metalloproteinase-3) (MMP-3) (Transin-1)
Bupleunum	MOL000098	quercetin	MMP9	P14780	Matrix metalloproteinase-9 (MMP-9) (EC 3.4.24.35) (92 kDa gelatinase) (92 kDa type IV collagenase) (Gelatinase B) (GELB) [Cleaved into: 67 kDa matrix metalloproteinase-9; 82 kDa matrix metalloproteinase-9]
Radix paeoniae rubra	MOL002714	baicalein	MMP9	P14780	Matrix metalloproteinase-9 (MMP-9) (EC 3.4.24.35) (92 kDa gelatinase) (92 kDa type IV collagenase) (Gelatinase B) (GELB) [Cleaved into: 67 kDa matrix metalloproteinase-9; 82 kDa matrix metalloproteinase-9]
Licorice	MOL000098	quercetin	MMP9	P14780	Matrix metalloproteinase-9 (MMP-9) (EC 3.4.24.35) (92 kDa gelatinase) (92 kDa type IV collagenase) (Gelatinase B) (GELB) [Cleaved into: 67 kDa matrix metalloproteinase-9; 82 kDa matrix metalloproteinase-9]
Carthamus tinctorius	MOL002714	baicalein	MMP9	P14780	Matrix metalloproteinase-9 (MMP-9) (EC 3.4.24.35) (92 kDa gelatinase) (92 kDa type IV collagenase) (Gelatinase B) (GELB) [Cleaved into: 67 kDa matrix metalloproteinase-9; 82 kDa matrix metalloproteinase-9]
Carthamus tinctorius	MOL000006	luteolin	MMP9	P14780	Matrix metalloproteinase-9 (MMP-9) (EC 3.4.24.35) (92 kDa gelatinase) (92 kDa type IV collagenase) (Gelatinase B) (GELB) [Cleaved into: 67 kDa matrix metalloproteinase-9; 82 kDa matrix metalloproteinase-9]
Carthamus tinctorius	MOL000098	quercetin	MMP9	P14780	Matrix metalloproteinase-9 (MMP-9) (EC 3.4.24.35) (92 kDa gelatinase) (92 kDa type IV collagenase) (Gelatinase B) (GELB) [Cleaved into: 67 kDa matrix metalloproteinase-9; 82 kDa matrix metalloproteinase-9]
Platycodon grandiflorum	MOL000006	luteolin	MMP9	P14780	Matrix metalloproteinase-9 (MMP-9) (EC 3.4.24.35) (92 kDa gelatinase) (92 kDa type IV collagenase) (Gelatinase B) (GELB) [Cleaved into: 67 kDa matrix metalloproteinase-9; 82 kDa matrix metalloproteinase-9]
Achyranthes bidentata	MOL002714	baicalein	MMP9	P14780	Matrix metalloproteinase-9 (MMP-9) (EC 3.4.24.35) (92 kDa gelatinase) (92 kDa type IV collagenase) (Gelatinase B) (GELB) [Cleaved into: 67 kDa matrix metalloproteinase-9; 82 kDa matrix metalloproteinase-9]
Achyranthes bidentata	MOL000098	quercetin	MMP9	P14780	Matrix metalloproteinase-9 (MMP-9) (EC 3.4.24.35) (92 kDa gelatinase) (92 kDa type IV collagenase) (Gelatinase B) (GELB) [Cleaved into: 67 kDa matrix metalloproteinase-9; 82 kDa matrix metalloproteinase-9]
Fructus Aurantii	MOL005828	nobiletin	MMP9	P14780	Matrix metalloproteinase-9 (MMP-9) (EC 3.4.24.35) (92 kDa gelatinase) (92 kDa type IV collagenase) (Gelatinase B) (GELB) [Cleaved into: 67 kDa matrix metalloproteinase-9; 82 kDa matrix metalloproteinase-9]
Bupleunum	MOL000098	quercetin	MPO	P05164	Myeloperoxidase (MPO) (EC 1.11.2.2) [Cleaved into: Myeloperoxidase; 89 kDa myeloperoxidase; 84 kDa myeloperoxidase; Myeloperoxidase light chain; Myeloperoxidase heavy chain]
Radix paeoniae rubra	MOL002714	baicalein	MPO	P05164	Myeloperoxidase (MPO) (EC 1.11.2.2) [Cleaved into: Myeloperoxidase; 89 kDa myeloperoxidase; 84 kDa myeloperoxidase; Myeloperoxidase light chain; Myeloperoxidase heavy chain]
Licorice	MOL000098	quercetin	MPO	P05164	Myeloperoxidase (MPO) (EC 1.11.2.2) [Cleaved into: Myeloperoxidase; 89 kDa myeloperoxidase; 84 kDa myeloperoxidase; Myeloperoxidase light chain; Myeloperoxidase heavy chain]
Carthamus tinctorius	MOL002714	baicalein	MPO	P05164	Myeloperoxidase (MPO) (EC 1.11.2.2) [Cleaved into: Myeloperoxidase; 89 kDa myeloperoxidase; 84 kDa myeloperoxidase; Myeloperoxidase light chain; Myeloperoxidase heavy chain]
Carthamus tinctorius	MOL000098	quercetin	MPO	P05164	Myeloperoxidase (MPO) (EC 1.11.2.2) [Cleaved into: Myeloperoxidase; 89 kDa myeloperoxidase; 84 kDa myeloperoxidase; Myeloperoxidase light chain; Myeloperoxidase heavy chain]
Achyranthes bidentata	MOL002714	baicalein	MPO	P05164	Myeloperoxidase (MPO) (EC 1.11.2.2) [Cleaved into: Myeloperoxidase; 89 kDa myeloperoxidase; 84 kDa myeloperoxidase; Myeloperoxidase light chain; Myeloperoxidase heavy chain]
Achyranthes bidentata	MOL000098	quercetin	MPO	P05164	Myeloperoxidase (MPO) (EC 1.11.2.2) [Cleaved into: Myeloperoxidase; 89 kDa myeloperoxidase; 84 kDa myeloperoxidase; Myeloperoxidase light chain; Myeloperoxidase heavy chain]
Licorice	MOL004328	naringenin	MTTP	P55157	Microsomal triglyceride transfer protein large subunit
Fructus Aurantii	MOL004328	naringenin	MTTP	P55157	Microsomal triglyceride transfer protein large subunit
Bupleunum	MOL000098	quercetin	MYC	P01106	Myc proto-oncogene protein (Class E basic helix-loop-helix protein 39) (bHLHe39) (Proto-oncogene c-Myc) (Transcription factor p64)
Licorice	MOL000098	quercetin	MYC	P01106	Myc proto-oncogene protein (Class E basic helix-loop-helix protein 39) (bHLHe39) (Proto-oncogene c-Myc) (Transcription factor p64)
Carthamus tinctorius	MOL002773	beta-carotene	MYC	P01106	Myc proto-oncogene protein (Class E basic helix-loop-helix protein 39) (bHLHe39) (Proto-oncogene c-Myc) (Transcription factor p64)
Carthamus tinctorius	MOL000098	quercetin	MYC	P01106	Myc proto-oncogene protein (Class E basic helix-loop-helix protein 39) (bHLHe39) (Proto-oncogene c-Myc) (Transcription factor p64)
Achyranthes bidentata	MOL000098	quercetin	MYC	P01106	Myc proto-oncogene protein (Class E basic helix-loop-helix protein 39) (bHLHe39) (Proto-oncogene c-Myc) (Transcription factor p64)
Bupleunum	MOL000354	isorhamnetin	NCF1	P14598	Neutrophil cytosol factor 1 (NCF-1) (47 kDa autosomal chronic granulomatous disease protein) (47 kDa neutrophil oxidase factor) (NCF-47K) (Neutrophil NADPH oxidase factor 1) (Nox organizer 2) (Nox-organizing protein 2) (SH3 and PX domain-containing protein 1A) (p47-phox)
Bupleunum	MOL000098	quercetin	NCF1	P14598	Neutrophil cytosol factor 1 (NCF-1) (47 kDa autosomal chronic granulomatous disease protein) (47 kDa neutrophil oxidase factor) (NCF-47K) (Neutrophil NADPH oxidase factor 1) (Nox organizer 2) (Nox-organizing protein 2) (SH3 and PX domain-containing protein 1A) (p47-phox)
Licorice	MOL000354	isorhamnetin	NCF1	P14598	Neutrophil cytosol factor 1 (NCF-1) (47 kDa autosomal chronic granulomatous disease protein) (47 kDa neutrophil oxidase factor) (NCF-47K) (Neutrophil NADPH oxidase factor 1) (Nox organizer 2) (Nox-organizing protein 2) (SH3 and PX domain-containing protein 1A) (p47-phox)
Licorice	MOL000098	quercetin	NCF1	P14598	Neutrophil cytosol factor 1 (NCF-1) (47 kDa autosomal chronic granulomatous disease protein) (47 kDa neutrophil oxidase factor) (NCF-47K) (Neutrophil NADPH oxidase factor 1) (Nox organizer 2) (Nox-organizing protein 2) (SH3 and PX domain-containing protein 1A) (p47-phox)
Carthamus tinctorius	MOL000098	quercetin	NCF1	P14598	Neutrophil cytosol factor 1 (NCF-1) (47 kDa autosomal chronic granulomatous disease protein) (47 kDa neutrophil oxidase factor) (NCF-47K) (Neutrophil NADPH oxidase factor 1) (Nox organizer 2) (Nox-organizing protein 2) (SH3 and PX domain-containing protein 1A) (p47-phox)
Achyranthes bidentata	MOL000098	quercetin	NCF1	P14598	Neutrophil cytosol factor 1 (NCF-1) (47 kDa autosomal chronic granulomatous disease protein) (47 kDa neutrophil oxidase factor) (NCF-47K) (Neutrophil NADPH oxidase factor 1) (Nox organizer 2) (Nox-organizing protein 2) (SH3 and PX domain-containing protein 1A) (p47-phox)
Bupleunum	MOL000449	Stigmasterol	NCOA1	Q15788	Nuclear receptor coactivator 1 (NCoA-1) (EC 2.3.1.48) (Class E basic helix-loop-helix protein 74) (bHLHe74) (Protein Hin-2) (RIP160) (Renal carcinoma antigen NY-REN-52) (Steroid receptor coactivator 1) (SRC-1)
Bupleunum	MOL000354	isorhamnetin	NCOA1	Q15788	Nuclear receptor coactivator 1 (NCoA-1) (EC 2.3.1.48) (Class E basic helix-loop-helix protein 74) (bHLHe74) (Protein Hin-2) (RIP160) (Renal carcinoma antigen NY-REN-52) (Steroid receptor coactivator 1) (SRC-1)
Bupleunum	MOL004609	Areapillin	NCOA1	Q15788	Nuclear receptor coactivator 1 (NCoA-1) (EC 2.3.1.48) (Class E basic helix-loop-helix protein 74) (bHLHe74) (Protein Hin-2) (RIP160) (Renal carcinoma antigen NY-REN-52) (Steroid receptor coactivator 1) (SRC-1)
Radix paeoniae rubra	MOL002714	baicalein	NCOA1	Q15788	Nuclear receptor coactivator 1 (NCoA-1) (EC 2.3.1.48) (Class E basic helix-loop-helix protein 74) (bHLHe74) (Protein Hin-2) (RIP160) (Renal carcinoma antigen NY-REN-52) (Steroid receptor coactivator 1) (SRC-1)
Radix paeoniae rubra	MOL000449	Stigmasterol	NCOA1	Q15788	Nuclear receptor coactivator 1 (NCoA-1) (EC 2.3.1.48) (Class E basic helix-loop-helix protein 74) (bHLHe74) (Protein Hin-2) (RIP160) (Renal carcinoma antigen NY-REN-52) (Steroid receptor coactivator 1) (SRC-1)
Rhizoma Chuanxiong	MOL002135	Myricanone	NCOA1	Q15788	Nuclear receptor coactivator 1 (NCoA-1) (EC 2.3.1.48) (Class E basic helix-loop-helix protein 74) (bHLHe74) (Protein Hin-2) (RIP160) (Renal carcinoma antigen NY-REN-52) (Steroid receptor coactivator 1) (SRC-1)
Angelica sinensis	MOL000449	Stigmasterol	NCOA1	Q15788	Nuclear receptor coactivator 1 (NCoA-1) (EC 2.3.1.48) (Class E basic helix-loop-helix protein 74) (bHLHe74) (Protein Hin-2) (RIP160) (Renal carcinoma antigen NY-REN-52) (Steroid receptor coactivator 1) (SRC-1)
Radix rehmanniae	MOL000449	Stigmasterol	NCOA1	Q15788	Nuclear receptor coactivator 1 (NCoA-1) (EC 2.3.1.48) (Class E basic helix-loop-helix protein 74) (bHLHe74) (Protein Hin-2) (RIP160) (Renal carcinoma antigen NY-REN-52) (Steroid receptor coactivator 1) (SRC-1)
Licorice	MOL000354	isorhamnetin	NCOA1	Q15788	Nuclear receptor coactivator 1 (NCoA-1) (EC 2.3.1.48) (Class E basic helix-loop-helix protein 74) (bHLHe74) (Protein Hin-2) (RIP160) (Renal carcinoma antigen NY-REN-52) (Steroid receptor coactivator 1) (SRC-1)
Licorice	MOL003896	7-Methoxy-2-methyl isoflavone	NCOA1	Q15788	Nuclear receptor coactivator 1 (NCoA-1) (EC 2.3.1.48) (Class E basic helix-loop-helix protein 74) (bHLHe74) (Protein Hin-2) (RIP160) (Renal carcinoma antigen NY-REN-52) (Steroid receptor coactivator 1) (SRC-1)
Licorice	MOL004835	Glypallichalcone	NCOA1	Q15788	Nuclear receptor coactivator 1 (NCoA-1) (EC 2.3.1.48) (Class E basic helix-loop-helix protein 74) (bHLHe74) (Protein Hin-2) (RIP160) (Renal carcinoma antigen NY-REN-52) (Steroid receptor coactivator 1) (SRC-1)
Licorice	MOL004885	licoisoflavanone	NCOA1	Q15788	Nuclear receptor coactivator 1 (NCoA-1) (EC 2.3.1.48) (Class E basic helix-loop-helix protein 74) (bHLHe74) (Protein Hin-2) (RIP160) (Renal carcinoma antigen NY-REN-52) (Steroid receptor coactivator 1) (SRC-1)
Licorice	MOL004891	shinpterocarpin	NCOA1	Q15788	Nuclear receptor coactivator 1 (NCoA-1) (EC 2.3.1.48) (Class E basic helix-loop-helix protein 74) (bHLHe74) (Protein Hin-2) (RIP160) (Renal carcinoma antigen NY-REN-52) (Steroid receptor coactivator 1) (SRC-1)
Licorice	MOL004959	1-Methoxyphaseollidin	NCOA1	Q15788	Nuclear receptor coactivator 1 (NCoA-1) (EC 2.3.1.48) (Class E basic helix-loop-helix protein 74) (bHLHe74) (Protein Hin-2) (RIP160) (Renal carcinoma antigen NY-REN-52) (Steroid receptor coactivator 1) (SRC-1)
Licorice	MOL004993	8-prenylated eriodictyol	NCOA1	Q15788	Nuclear receptor coactivator 1 (NCoA-1) (EC 2.3.1.48) (Class E basic helix-loop-helix protein 74) (bHLHe74) (Protein Hin-2) (RIP160) (Renal carcinoma antigen NY-REN-52) (Steroid receptor coactivator 1) (SRC-1)
Licorice	MOL005007	Glyasperins M	NCOA1	Q15788	Nuclear receptor coactivator 1 (NCoA-1) (EC 2.3.1.48) (Class E basic helix-loop-helix protein 74) (bHLHe74) (Protein Hin-2) (RIP160) (Renal carcinoma antigen NY-REN-52) (Steroid receptor coactivator 1) (SRC-1)
Carthamus tinctorius	MOL002714	baicalein	NCOA1	Q15788	Nuclear receptor coactivator 1 (NCoA-1) (EC 2.3.1.48) (Class E basic helix-loop-helix protein 74) (bHLHe74) (Protein Hin-2) (RIP160) (Renal carcinoma antigen NY-REN-52) (Steroid receptor coactivator 1) (SRC-1)
Carthamus tinctorius	MOL000449	Stigmasterol	NCOA1	Q15788	Nuclear receptor coactivator 1 (NCoA-1) (EC 2.3.1.48) (Class E basic helix-loop-helix protein 74) (bHLHe74) (Protein Hin-2) (RIP160) (Renal carcinoma antigen NY-REN-52) (Steroid receptor coactivator 1) (SRC-1)
Platycodon grandiflorum	MOL001689	acacetin	NCOA1	Q15788	Nuclear receptor coactivator 1 (NCoA-1) (EC 2.3.1.48) (Class E basic helix-loop-helix protein 74) (bHLHe74) (Protein Hin-2) (RIP160) (Renal carcinoma antigen NY-REN-52) (Steroid receptor coactivator 1) (SRC-1)
Achyranthes bidentata	MOL002714	baicalein	NCOA1	Q15788	Nuclear receptor coactivator 1 (NCoA-1) (EC 2.3.1.48) (Class E basic helix-loop-helix protein 74) (bHLHe74) (Protein Hin-2) (RIP160) (Renal carcinoma antigen NY-REN-52) (Steroid receptor coactivator 1) (SRC-1)
Achyranthes bidentata	MOL000449	Stigmasterol	NCOA1	Q15788	Nuclear receptor coactivator 1 (NCoA-1) (EC 2.3.1.48) (Class E basic helix-loop-helix protein 74) (bHLHe74) (Protein Hin-2) (RIP160) (Renal carcinoma antigen NY-REN-52) (Steroid receptor coactivator 1) (SRC-1)
Fructus Aurantii	MOL002341	Hesperetin	NCOA1	Q15788	Nuclear receptor coactivator 1 (NCoA-1) (EC 2.3.1.48) (Class E basic helix-loop-helix protein 74) (bHLHe74) (Protein Hin-2) (RIP160) (Renal carcinoma antigen NY-REN-52) (Steroid receptor coactivator 1) (SRC-1)
Bupleunum	MOL001645	Linoleyl acetate	NCOA2	Q15596	Nuclear receptor coactivator 2 (NCoA-2) (Class E basic helix-loop-helix protein 75) (bHLHe75) (Transcriptional intermediary factor 2) (hTIF2)
Bupleunum	MOL000449	Stigmasterol	NCOA2	Q15596	Nuclear receptor coactivator 2 (NCoA-2) (Class E basic helix-loop-helix protein 75) (bHLHe75) (Transcriptional intermediary factor 2) (hTIF2)
Bupleunum	MOL000354	isorhamnetin	NCOA2	Q15596	Nuclear receptor coactivator 2 (NCoA-2) (Class E basic helix-loop-helix protein 75) (bHLHe75) (Transcriptional intermediary factor 2) (hTIF2)
Bupleunum	MOL000422	kaempferol	NCOA2	Q15596	Nuclear receptor coactivator 2 (NCoA-2) (Class E basic helix-loop-helix protein 75) (bHLHe75) (Transcriptional intermediary factor 2) (hTIF2)
Bupleunum	MOL004598	3,5,6,7-tetramethoxy-2-(3,4,5-trimethoxyphenyl)chromone	NCOA2	Q15596	Nuclear receptor coactivator 2 (NCoA-2) (Class E basic helix-loop-helix protein 75) (bHLHe75) (Transcriptional intermediary factor 2) (hTIF2)
Bupleunum	MOL004609	Areapillin	NCOA2	Q15596	Nuclear receptor coactivator 2 (NCoA-2) (Class E basic helix-loop-helix protein 75) (bHLHe75) (Transcriptional intermediary factor 2) (hTIF2)
Bupleunum	MOL004718	α-spinasterol	NCOA2	Q15596	Nuclear receptor coactivator 2 (NCoA-2) (Class E basic helix-loop-helix protein 75) (bHLHe75) (Transcriptional intermediary factor 2) (hTIF2)
Bupleunum	MOL000098	quercetin	NCOA2	Q15596	Nuclear receptor coactivator 2 (NCoA-2) (Class E basic helix-loop-helix protein 75) (bHLHe75) (Transcriptional intermediary factor 2) (hTIF2)
Radix paeoniae rubra	MOL002883	Ethyl oleate (NF)	NCOA2	Q15596	Nuclear receptor coactivator 2 (NCoA-2) (Class E basic helix-loop-helix protein 75) (bHLHe75) (Transcriptional intermediary factor 2) (hTIF2)
Radix paeoniae rubra	MOL002714	baicalein	NCOA2	Q15596	Nuclear receptor coactivator 2 (NCoA-2) (Class E basic helix-loop-helix protein 75) (bHLHe75) (Transcriptional intermediary factor 2) (hTIF2)
Radix paeoniae rubra	MOL000359	sitosterol	NCOA2	Q15596	Nuclear receptor coactivator 2 (NCoA-2) (Class E basic helix-loop-helix protein 75) (bHLHe75) (Transcriptional intermediary factor 2) (hTIF2)
Radix paeoniae rubra	MOL000358	beta-sitosterol	NCOA2	Q15596	Nuclear receptor coactivator 2 (NCoA-2) (Class E basic helix-loop-helix protein 75) (bHLHe75) (Transcriptional intermediary factor 2) (hTIF2)
Radix paeoniae rubra	MOL004355	Spinasterol	NCOA2	Q15596	Nuclear receptor coactivator 2 (NCoA-2) (Class E basic helix-loop-helix protein 75) (bHLHe75) (Transcriptional intermediary factor 2) (hTIF2)
Radix paeoniae rubra	MOL000449	Stigmasterol	NCOA2	Q15596	Nuclear receptor coactivator 2 (NCoA-2) (Class E basic helix-loop-helix protein 75) (bHLHe75) (Transcriptional intermediary factor 2) (hTIF2)
Rhizoma Chuanxiong	MOL000359	sitosterol	NCOA2	Q15596	Nuclear receptor coactivator 2 (NCoA-2) (Class E basic helix-loop-helix protein 75) (bHLHe75) (Transcriptional intermediary factor 2) (hTIF2)
Rhizoma Chuanxiong	MOL001494	Mandenol	NCOA2	Q15596	Nuclear receptor coactivator 2 (NCoA-2) (Class E basic helix-loop-helix protein 75) (bHLHe75) (Transcriptional intermediary factor 2) (hTIF2)
Rhizoma Chuanxiong	MOL002157	wallichilide	NCOA2	Q15596	Nuclear receptor coactivator 2 (NCoA-2) (Class E basic helix-loop-helix protein 75) (bHLHe75) (Transcriptional intermediary factor 2) (hTIF2)
Angelica sinensis	MOL000358	beta-sitosterol	NCOA2	Q15596	Nuclear receptor coactivator 2 (NCoA-2) (Class E basic helix-loop-helix protein 75) (bHLHe75) (Transcriptional intermediary factor 2) (hTIF2)
Angelica sinensis	MOL000449	Stigmasterol	NCOA2	Q15596	Nuclear receptor coactivator 2 (NCoA-2) (Class E basic helix-loop-helix protein 75) (bHLHe75) (Transcriptional intermediary factor 2) (hTIF2)
Radix rehmanniae	MOL000359	sitosterol	NCOA2	Q15596	Nuclear receptor coactivator 2 (NCoA-2) (Class E basic helix-loop-helix protein 75) (bHLHe75) (Transcriptional intermediary factor 2) (hTIF2)
Radix rehmanniae	MOL000449	Stigmasterol	NCOA2	Q15596	Nuclear receptor coactivator 2 (NCoA-2) (Class E basic helix-loop-helix protein 75) (bHLHe75) (Transcriptional intermediary factor 2) (hTIF2)
Licorice	MOL000239	Jaranol	NCOA2	Q15596	Nuclear receptor coactivator 2 (NCoA-2) (Class E basic helix-loop-helix protein 75) (bHLHe75) (Transcriptional intermediary factor 2) (hTIF2)
Licorice	MOL000354	isorhamnetin	NCOA2	Q15596	Nuclear receptor coactivator 2 (NCoA-2) (Class E basic helix-loop-helix protein 75) (bHLHe75) (Transcriptional intermediary factor 2) (hTIF2)
Licorice	MOL000359	sitosterol	NCOA2	Q15596	Nuclear receptor coactivator 2 (NCoA-2) (Class E basic helix-loop-helix protein 75) (bHLHe75) (Transcriptional intermediary factor 2) (hTIF2)
Licorice	MOL003656	Lupiwighteone	NCOA2	Q15596	Nuclear receptor coactivator 2 (NCoA-2) (Class E basic helix-loop-helix protein 75) (bHLHe75) (Transcriptional intermediary factor 2) (hTIF2)
Licorice	MOL003896	7-Methoxy-2-methyl isoflavone	NCOA2	Q15596	Nuclear receptor coactivator 2 (NCoA-2) (Class E basic helix-loop-helix protein 75) (bHLHe75) (Transcriptional intermediary factor 2) (hTIF2)
Licorice	MOL000417	Calycosin	NCOA2	Q15596	Nuclear receptor coactivator 2 (NCoA-2) (Class E basic helix-loop-helix protein 75) (bHLHe75) (Transcriptional intermediary factor 2) (hTIF2)
Licorice	MOL000422	kaempferol	NCOA2	Q15596	Nuclear receptor coactivator 2 (NCoA-2) (Class E basic helix-loop-helix protein 75) (bHLHe75) (Transcriptional intermediary factor 2) (hTIF2)
Licorice	MOL004808	glyasperin B	NCOA2	Q15596	Nuclear receptor coactivator 2 (NCoA-2) (Class E basic helix-loop-helix protein 75) (bHLHe75) (Transcriptional intermediary factor 2) (hTIF2)
Licorice	MOL004815	(E)-1-(2,4-dihydroxyphenyl)-3-(2,2-dimethylchromen-6-yl)prop-2-en-1-one	NCOA2	Q15596	Nuclear receptor coactivator 2 (NCoA-2) (Class E basic helix-loop-helix protein 75) (bHLHe75) (Transcriptional intermediary factor 2) (hTIF2)
Licorice	MOL004848	licochalcone G	NCOA2	Q15596	Nuclear receptor coactivator 2 (NCoA-2) (Class E basic helix-loop-helix protein 75) (bHLHe75) (Transcriptional intermediary factor 2) (hTIF2)
Licorice	MOL004855	Licoricone	NCOA2	Q15596	Nuclear receptor coactivator 2 (NCoA-2) (Class E basic helix-loop-helix protein 75) (bHLHe75) (Transcriptional intermediary factor 2) (hTIF2)
Licorice	MOL004856	Licoricenin A	NCOA2	Q15596	Nuclear receptor coactivator 2 (NCoA-2) (Class E basic helix-loop-helix protein 75) (bHLHe75) (Transcriptional intermediary factor 2) (hTIF2)
Licorice	MOL004857	Licoricenin B	NCOA2	Q15596	Nuclear receptor coactivator 2 (NCoA-2) (Class E basic helix-loop-helix protein 75) (bHLHe75) (Transcriptional intermediary factor 2) (hTIF2)
Licorice	MOL004863	3-(3,4-dihydroxyphenyl)-5,7-dihydroxy-8-(3-methylbut-2-enyl)chromone	NCOA2	Q15596	Nuclear receptor coactivator 2 (NCoA-2) (Class E basic helix-loop-helix protein 75) (bHLHe75) (Transcriptional intermediary factor 2) (hTIF2)
Licorice	MOL004864	5,7-dihydroxy-3-(4-methoxyphenyl)-8-(3-methylbut-2-enyl)chromone	NCOA2	Q15596	Nuclear receptor coactivator 2 (NCoA-2) (Class E basic helix-loop-helix protein 75) (bHLHe75) (Transcriptional intermediary factor 2) (hTIF2)
Licorice	MOL004883	Licoisoflavone	NCOA2	Q15596	Nuclear receptor coactivator 2 (NCoA-2) (Class E basic helix-loop-helix protein 75) (bHLHe75) (Transcriptional intermediary factor 2) (hTIF2)
Licorice	MOL004898	(E)-3-[3,4-dihydroxy-5-(3-methylbut-2-enyl)phenyl]-1-(2,4-dihydroxyphenyl)prop-2-en-1-one	NCOA2	Q15596	Nuclear receptor coactivator 2 (NCoA-2) (Class E basic helix-loop-helix protein 75) (bHLHe75) (Transcriptional intermediary factor 2) (hTIF2)
Licorice	MOL004949	Isolicoflavonol	NCOA2	Q15596	Nuclear receptor coactivator 2 (NCoA-2) (Class E basic helix-loop-helix protein 75) (bHLHe75) (Transcriptional intermediary factor 2) (hTIF2)
Licorice	MOL004959	1-Methoxyphaseollidin	NCOA2	Q15596	Nuclear receptor coactivator 2 (NCoA-2) (Class E basic helix-loop-helix protein 75) (bHLHe75) (Transcriptional intermediary factor 2) (hTIF2)
Licorice	MOL004961	Quercetin der.	NCOA2	Q15596	Nuclear receptor coactivator 2 (NCoA-2) (Class E basic helix-loop-helix protein 75) (bHLHe75) (Transcriptional intermediary factor 2) (hTIF2)
Licorice	MOL000497	licochalcone a	NCOA2	Q15596	Nuclear receptor coactivator 2 (NCoA-2) (Class E basic helix-loop-helix protein 75) (bHLHe75) (Transcriptional intermediary factor 2) (hTIF2)
Licorice	MOL004985	icos-5-enoic acid	NCOA2	Q15596	Nuclear receptor coactivator 2 (NCoA-2) (Class E basic helix-loop-helix protein 75) (bHLHe75) (Transcriptional intermediary factor 2) (hTIF2)
Licorice	MOL004988	Kanzonol F	NCOA2	Q15596	Nuclear receptor coactivator 2 (NCoA-2) (Class E basic helix-loop-helix protein 75) (bHLHe75) (Transcriptional intermediary factor 2) (hTIF2)
Licorice	MOL004991	7-Acetoxy-2-methylisoflavone	NCOA2	Q15596	Nuclear receptor coactivator 2 (NCoA-2) (Class E basic helix-loop-helix protein 75) (bHLHe75) (Transcriptional intermediary factor 2) (hTIF2)
Licorice	MOL004996	gadelaidic acid	NCOA2	Q15596	Nuclear receptor coactivator 2 (NCoA-2) (Class E basic helix-loop-helix protein 75) (bHLHe75) (Transcriptional intermediary factor 2) (hTIF2)
Licorice	MOL005000	Licoricenin G	NCOA2	Q15596	Nuclear receptor coactivator 2 (NCoA-2) (Class E basic helix-loop-helix protein 75) (bHLHe75) (Transcriptional intermediary factor 2) (hTIF2)
Licorice	MOL005001	Licoricenin H	NCOA2	Q15596	Nuclear receptor coactivator 2 (NCoA-2) (Class E basic helix-loop-helix protein 75) (bHLHe75) (Transcriptional intermediary factor 2) (hTIF2)
Licorice	MOL005003	Licoagrocarpin	NCOA2	Q15596	Nuclear receptor coactivator 2 (NCoA-2) (Class E basic helix-loop-helix protein 75) (bHLHe75) (Transcriptional intermediary factor 2) (hTIF2)
Licorice	MOL005007	Glyasperins M	NCOA2	Q15596	Nuclear receptor coactivator 2 (NCoA-2) (Class E basic helix-loop-helix protein 75) (bHLHe75) (Transcriptional intermediary factor 2) (hTIF2)
Licorice	MOL005016	Odoratin	NCOA2	Q15596	Nuclear receptor coactivator 2 (NCoA-2) (Class E basic helix-loop-helix protein 75) (bHLHe75) (Transcriptional intermediary factor 2) (hTIF2)
Licorice	MOL005018	Xambioona	NCOA2	Q15596	Nuclear receptor coactivator 2 (NCoA-2) (Class E basic helix-loop-helix protein 75) (bHLHe75) (Transcriptional intermediary factor 2) (hTIF2)
Licorice	MOL000098	quercetin	NCOA2	Q15596	Nuclear receptor coactivator 2 (NCoA-2) (Class E basic helix-loop-helix protein 75) (bHLHe75) (Transcriptional intermediary factor 2) (hTIF2)
Carthamus tinctorius	MOL002714	baicalein	NCOA2	Q15596	Nuclear receptor coactivator 2 (NCoA-2) (Class E basic helix-loop-helix protein 75) (bHLHe75) (Transcriptional intermediary factor 2) (hTIF2)
Carthamus tinctorius	MOL000006	luteolin	NCOA2	Q15596	Nuclear receptor coactivator 2 (NCoA-2) (Class E basic helix-loop-helix protein 75) (bHLHe75) (Transcriptional intermediary factor 2) (hTIF2)
Carthamus tinctorius	MOL001771	poriferast-5-en-3beta-ol	NCOA2	Q15596	Nuclear receptor coactivator 2 (NCoA-2) (Class E basic helix-loop-helix protein 75) (bHLHe75) (Transcriptional intermediary factor 2) (hTIF2)
Carthamus tinctorius	MOL000358	beta-sitosterol	NCOA2	Q15596	Nuclear receptor coactivator 2 (NCoA-2) (Class E basic helix-loop-helix protein 75) (bHLHe75) (Transcriptional intermediary factor 2) (hTIF2)
Carthamus tinctorius	MOL000953	CLR	NCOA2	Q15596	Nuclear receptor coactivator 2 (NCoA-2) (Class E basic helix-loop-helix protein 75) (bHLHe75) (Transcriptional intermediary factor 2) (hTIF2)
Carthamus tinctorius	MOL000422	kaempferol	NCOA2	Q15596	Nuclear receptor coactivator 2 (NCoA-2) (Class E basic helix-loop-helix protein 75) (bHLHe75) (Transcriptional intermediary factor 2) (hTIF2)
Carthamus tinctorius	MOL002695	lignan	NCOA2	Q15596	Nuclear receptor coactivator 2 (NCoA-2) (Class E basic helix-loop-helix protein 75) (bHLHe75) (Transcriptional intermediary factor 2) (hTIF2)
Carthamus tinctorius	MOL000449	Stigmasterol	NCOA2	Q15596	Nuclear receptor coactivator 2 (NCoA-2) (Class E basic helix-loop-helix protein 75) (bHLHe75) (Transcriptional intermediary factor 2) (hTIF2)
Carthamus tinctorius	MOL000098	quercetin	NCOA2	Q15596	Nuclear receptor coactivator 2 (NCoA-2) (Class E basic helix-loop-helix protein 75) (bHLHe75) (Transcriptional intermediary factor 2) (hTIF2)
Carthamus tinctorius	MOL002712	6-Hydroxykaempferol	NCOA2	Q15596	Nuclear receptor coactivator 2 (NCoA-2) (Class E basic helix-loop-helix protein 75) (bHLHe75) (Transcriptional intermediary factor 2) (hTIF2)
Platycodon grandiflorum	MOL001689	acacetin	NCOA2	Q15596	Nuclear receptor coactivator 2 (NCoA-2) (Class E basic helix-loop-helix protein 75) (bHLHe75) (Transcriptional intermediary factor 2) (hTIF2)
Platycodon grandiflorum	MOL004355	Spinasterol	NCOA2	Q15596	Nuclear receptor coactivator 2 (NCoA-2) (Class E basic helix-loop-helix protein 75) (bHLHe75) (Transcriptional intermediary factor 2) (hTIF2)
Platycodon grandiflorum	MOL000006	luteolin	NCOA2	Q15596	Nuclear receptor coactivator 2 (NCoA-2) (Class E basic helix-loop-helix protein 75) (bHLHe75) (Transcriptional intermediary factor 2) (hTIF2)
Achyranthes bidentata	MOL001006	poriferasta-7,22E-dien-3beta-ol	NCOA2	Q15596	Nuclear receptor coactivator 2 (NCoA-2) (Class E basic helix-loop-helix protein 75) (bHLHe75) (Transcriptional intermediary factor 2) (hTIF2)
Achyranthes bidentata	MOL001454	berberine	NCOA2	Q15596	Nuclear receptor coactivator 2 (NCoA-2) (Class E basic helix-loop-helix protein 75) (bHLHe75) (Transcriptional intermediary factor 2) (hTIF2)
Achyranthes bidentata	MOL002714	baicalein	NCOA2	Q15596	Nuclear receptor coactivator 2 (NCoA-2) (Class E basic helix-loop-helix protein 75) (bHLHe75) (Transcriptional intermediary factor 2) (hTIF2)
Achyranthes bidentata	MOL002897	epiberberine	NCOA2	Q15596	Nuclear receptor coactivator 2 (NCoA-2) (Class E basic helix-loop-helix protein 75) (bHLHe75) (Transcriptional intermediary factor 2) (hTIF2)
Achyranthes bidentata	MOL000358	beta-sitosterol	NCOA2	Q15596	Nuclear receptor coactivator 2 (NCoA-2) (Class E basic helix-loop-helix protein 75) (bHLHe75) (Transcriptional intermediary factor 2) (hTIF2)
Achyranthes bidentata	MOL000422	kaempferol	NCOA2	Q15596	Nuclear receptor coactivator 2 (NCoA-2) (Class E basic helix-loop-helix protein 75) (bHLHe75) (Transcriptional intermediary factor 2) (hTIF2)
Achyranthes bidentata	MOL004355	Spinasterol	NCOA2	Q15596	Nuclear receptor coactivator 2 (NCoA-2) (Class E basic helix-loop-helix protein 75) (bHLHe75) (Transcriptional intermediary factor 2) (hTIF2)
Achyranthes bidentata	MOL000449	Stigmasterol	NCOA2	Q15596	Nuclear receptor coactivator 2 (NCoA-2) (Class E basic helix-loop-helix protein 75) (bHLHe75) (Transcriptional intermediary factor 2) (hTIF2)
Achyranthes bidentata	MOL000098	quercetin	NCOA2	Q15596	Nuclear receptor coactivator 2 (NCoA-2) (Class E basic helix-loop-helix protein 75) (bHLHe75) (Transcriptional intermediary factor 2) (hTIF2)
Semen Pruni Persicae	MOL001329	2,3-didehydro GA77	NCOA2	Q15596	Nuclear receptor coactivator 2 (NCoA-2) (Class E basic helix-loop-helix protein 75) (bHLHe75) (Transcriptional intermediary factor 2) (hTIF2)
Semen Pruni Persicae	MOL001352	GA54	NCOA2	Q15596	Nuclear receptor coactivator 2 (NCoA-2) (Class E basic helix-loop-helix protein 75) (bHLHe75) (Transcriptional intermediary factor 2) (hTIF2)
Semen Pruni Persicae	MOL001368	3-O-p-coumaroylquinic acid	NCOA2	Q15596	Nuclear receptor coactivator 2 (NCoA-2) (Class E basic helix-loop-helix protein 75) (bHLHe75) (Transcriptional intermediary factor 2) (hTIF2)
Semen Pruni Persicae	MOL000296	hederagenin	NCOA2	Q15596	Nuclear receptor coactivator 2 (NCoA-2) (Class E basic helix-loop-helix protein 75) (bHLHe75) (Transcriptional intermediary factor 2) (hTIF2)
Semen Pruni Persicae	MOL000358	beta-sitosterol	NCOA2	Q15596	Nuclear receptor coactivator 2 (NCoA-2) (Class E basic helix-loop-helix protein 75) (bHLHe75) (Transcriptional intermediary factor 2) (hTIF2)
Semen Pruni Persicae	MOL000493	campesterol	NCOA2	Q15596	Nuclear receptor coactivator 2 (NCoA-2) (Class E basic helix-loop-helix protein 75) (bHLHe75) (Transcriptional intermediary factor 2) (hTIF2)
Fructus Aurantii	MOL002341	Hesperetin	NCOA2	Q15596	Nuclear receptor coactivator 2 (NCoA-2) (Class E basic helix-loop-helix protein 75) (bHLHe75) (Transcriptional intermediary factor 2) (hTIF2)
Fructus Aurantii	MOL000358	beta-sitosterol	NCOA2	Q15596	Nuclear receptor coactivator 2 (NCoA-2) (Class E basic helix-loop-helix protein 75) (bHLHe75) (Transcriptional intermediary factor 2) (hTIF2)
Fructus Aurantii	MOL005828	nobiletin	NCOA2	Q15596	Nuclear receptor coactivator 2 (NCoA-2) (Class E basic helix-loop-helix protein 75) (bHLHe75) (Transcriptional intermediary factor 2) (hTIF2)
Licorice	MOL000392	formononetin	ND6	P03923	NADH-ubiquinone oxidoreductase chain 6 (EC 7.1.1.2) (NADH dehydrogenase subunit 6)
Radix paeoniae rubra	MOL002714	baicalein	NFATC1	O95644	Nuclear factor of activated T-cells, cytoplasmic 1 (NF-ATc1) (NFATc1) (NFAT transcription complex cytosolic component) (NF-ATc) (NFATc)
Carthamus tinctorius	MOL002714	baicalein	NFATC1	O95644	Nuclear factor of activated T-cells, cytoplasmic 1 (NF-ATc1) (NFATc1) (NFAT transcription complex cytosolic component) (NF-ATc) (NFATc)
Achyranthes bidentata	MOL002714	baicalein	NFATC1	O95644	Nuclear factor of activated T-cells, cytoplasmic 1 (NF-ATc1) (NFATc1) (NFAT transcription complex cytosolic component) (NF-ATc) (NFATc)
Bupleunum	MOL000098	quercetin	NFE2L2	Q16236	Nuclear factor erythroid 2-related factor 2 (NF-E2-related factor 2) (NFE2-related factor 2) (Nrf-2) (HEBP1) (Nuclear factor, erythroid derived 2, like 2)
Licorice	MOL000098	quercetin	NFE2L2	Q16236	Nuclear factor erythroid 2-related factor 2 (NF-E2-related factor 2) (NFE2-related factor 2) (Nrf-2) (HEBP1) (Nuclear factor, erythroid derived 2, like 2)
Carthamus tinctorius	MOL000098	quercetin	NFE2L2	Q16236	Nuclear factor erythroid 2-related factor 2 (NF-E2-related factor 2) (NFE2-related factor 2) (Nrf-2) (HEBP1) (Nuclear factor, erythroid derived 2, like 2)
Achyranthes bidentata	MOL000098	quercetin	NFE2L2	Q16236	Nuclear factor erythroid 2-related factor 2 (NF-E2-related factor 2) (NFE2-related factor 2) (Nrf-2) (HEBP1) (Nuclear factor, erythroid derived 2, like 2)
Bupleunum	MOL000098	quercetin	NFKBIA	P25963	NF-kappa-B inhibitor alpha (I-kappa-B-alpha) (IkB-alpha) (IkappaBalpha) (Major histocompatibility complex enhancer-binding protein MAD3)
Licorice	MOL000098	quercetin	NFKBIA	P25963	NF-kappa-B inhibitor alpha (I-kappa-B-alpha) (IkB-alpha) (IkappaBalpha) (Major histocompatibility complex enhancer-binding protein MAD3)
Carthamus tinctorius	MOL000006	luteolin	NFKBIA	P25963	NF-kappa-B inhibitor alpha (I-kappa-B-alpha) (IkB-alpha) (IkappaBalpha) (Major histocompatibility complex enhancer-binding protein MAD3)
Carthamus tinctorius	MOL000098	quercetin	NFKBIA	P25963	NF-kappa-B inhibitor alpha (I-kappa-B-alpha) (IkB-alpha) (IkappaBalpha) (Major histocompatibility complex enhancer-binding protein MAD3)
Platycodon grandiflorum	MOL000006	luteolin	NFKBIA	P25963	NF-kappa-B inhibitor alpha (I-kappa-B-alpha) (IkB-alpha) (IkappaBalpha) (Major histocompatibility complex enhancer-binding protein MAD3)
Achyranthes bidentata	MOL000098	quercetin	NFKBIA	P25963	NF-kappa-B inhibitor alpha (I-kappa-B-alpha) (IkB-alpha) (IkappaBalpha) (Major histocompatibility complex enhancer-binding protein MAD3)
Bupleunum	MOL000354	isorhamnetin	NOS2	P35228	Nitric oxide synthase, inducible (EC 1.14.13.39) (Hepatocyte NOS) (HEP-NOS) (Inducible NO synthase) (Inducible NOS) (iNOS) (NOS type II) (Peptidyl-cysteine S-nitrosylase NOS2)
Bupleunum	MOL000422	kaempferol	NOS2	P35228	Nitric oxide synthase, inducible (EC 1.14.13.39) (Hepatocyte NOS) (HEP-NOS) (Inducible NO synthase) (Inducible NOS) (iNOS) (NOS type II) (Peptidyl-cysteine S-nitrosylase NOS2)
Bupleunum	MOL004609	Areapillin	NOS2	P35228	Nitric oxide synthase, inducible (EC 1.14.13.39) (Hepatocyte NOS) (HEP-NOS) (Inducible NO synthase) (Inducible NOS) (iNOS) (NOS type II) (Peptidyl-cysteine S-nitrosylase NOS2)
Radix paeoniae rubra	MOL006992	(2R,3R)-4-methoxyl-distylin	NOS2	P35228	Nitric oxide synthase, inducible (EC 1.14.13.39) (Hepatocyte NOS) (HEP-NOS) (Inducible NO synthase) (Inducible NOS) (iNOS) (NOS type II) (Peptidyl-cysteine S-nitrosylase NOS2)
Rhizoma Chuanxiong	MOL002135	Myricanone	NOS2	P35228	Nitric oxide synthase, inducible (EC 1.14.13.39) (Hepatocyte NOS) (HEP-NOS) (Inducible NO synthase) (Inducible NOS) (iNOS) (NOS type II) (Peptidyl-cysteine S-nitrosylase NOS2)
Licorice	MOL002311	Glycyrol	NOS2	P35228	Nitric oxide synthase, inducible (EC 1.14.13.39) (Hepatocyte NOS) (HEP-NOS) (Inducible NO synthase) (Inducible NOS) (iNOS) (NOS type II) (Peptidyl-cysteine S-nitrosylase NOS2)
Licorice	MOL000239	Jaranol	NOS2	P35228	Nitric oxide synthase, inducible (EC 1.14.13.39) (Hepatocyte NOS) (HEP-NOS) (Inducible NO synthase) (Inducible NOS) (iNOS) (NOS type II) (Peptidyl-cysteine S-nitrosylase NOS2)
Licorice	MOL002565	Medicarpin	NOS2	P35228	Nitric oxide synthase, inducible (EC 1.14.13.39) (Hepatocyte NOS) (HEP-NOS) (Inducible NO synthase) (Inducible NOS) (iNOS) (NOS type II) (Peptidyl-cysteine S-nitrosylase NOS2)
Licorice	MOL000354	isorhamnetin	NOS2	P35228	Nitric oxide synthase, inducible (EC 1.14.13.39) (Hepatocyte NOS) (HEP-NOS) (Inducible NO synthase) (Inducible NOS) (iNOS) (NOS type II) (Peptidyl-cysteine S-nitrosylase NOS2)
Licorice	MOL003656	Lupiwighteone	NOS2	P35228	Nitric oxide synthase, inducible (EC 1.14.13.39) (Hepatocyte NOS) (HEP-NOS) (Inducible NO synthase) (Inducible NOS) (iNOS) (NOS type II) (Peptidyl-cysteine S-nitrosylase NOS2)
Licorice	MOL003896	7-Methoxy-2-methyl isoflavone	NOS2	P35228	Nitric oxide synthase, inducible (EC 1.14.13.39) (Hepatocyte NOS) (HEP-NOS) (Inducible NO synthase) (Inducible NOS) (iNOS) (NOS type II) (Peptidyl-cysteine S-nitrosylase NOS2)
Licorice	MOL000392	formononetin	NOS2	P35228	Nitric oxide synthase, inducible (EC 1.14.13.39) (Hepatocyte NOS) (HEP-NOS) (Inducible NO synthase) (Inducible NOS) (iNOS) (NOS type II) (Peptidyl-cysteine S-nitrosylase NOS2)
Licorice	MOL000417	Calycosin	NOS2	P35228	Nitric oxide synthase, inducible (EC 1.14.13.39) (Hepatocyte NOS) (HEP-NOS) (Inducible NO synthase) (Inducible NOS) (iNOS) (NOS type II) (Peptidyl-cysteine S-nitrosylase NOS2)
Licorice	MOL000422	kaempferol	NOS2	P35228	Nitric oxide synthase, inducible (EC 1.14.13.39) (Hepatocyte NOS) (HEP-NOS) (Inducible NO synthase) (Inducible NOS) (iNOS) (NOS type II) (Peptidyl-cysteine S-nitrosylase NOS2)
Licorice	MOL004805	(2S)-2-[4-hydroxy-3-(3-methylbut-2-enyl)phenyl]-8,8-dimethyl-2,3-dihydropyrano[2,3-f]chromen-4-one	NOS2	P35228	Nitric oxide synthase, inducible (EC 1.14.13.39) (Hepatocyte NOS) (HEP-NOS) (Inducible NO synthase) (Inducible NOS) (iNOS) (NOS type II) (Peptidyl-cysteine S-nitrosylase NOS2)
Licorice	MOL004806	euchrenone	NOS2	P35228	Nitric oxide synthase, inducible (EC 1.14.13.39) (Hepatocyte NOS) (HEP-NOS) (Inducible NO synthase) (Inducible NOS) (iNOS) (NOS type II) (Peptidyl-cysteine S-nitrosylase NOS2)
Licorice	MOL004808	glyasperin B	NOS2	P35228	Nitric oxide synthase, inducible (EC 1.14.13.39) (Hepatocyte NOS) (HEP-NOS) (Inducible NO synthase) (Inducible NOS) (iNOS) (NOS type II) (Peptidyl-cysteine S-nitrosylase NOS2)
Licorice	MOL004810	glyasperin F	NOS2	P35228	Nitric oxide synthase, inducible (EC 1.14.13.39) (Hepatocyte NOS) (HEP-NOS) (Inducible NO synthase) (Inducible NOS) (iNOS) (NOS type II) (Peptidyl-cysteine S-nitrosylase NOS2)
Licorice	MOL004814	Isotrifoliol	NOS2	P35228	Nitric oxide synthase, inducible (EC 1.14.13.39) (Hepatocyte NOS) (HEP-NOS) (Inducible NO synthase) (Inducible NOS) (iNOS) (NOS type II) (Peptidyl-cysteine S-nitrosylase NOS2)
Licorice	MOL004815	(E)-1-(2,4-dihydroxyphenyl)-3-(2,2-dimethylchromen-6-yl)prop-2-en-1-one	NOS2	P35228	Nitric oxide synthase, inducible (EC 1.14.13.39) (Hepatocyte NOS) (HEP-NOS) (Inducible NO synthase) (Inducible NOS) (iNOS) (NOS type II) (Peptidyl-cysteine S-nitrosylase NOS2)
Licorice	MOL004824	(2S)-6-(2,4-dihydroxyphenyl)-2-(2-hydroxypropan-2-yl)-4-methoxy-2,3-dihydrofuro[3,2-g]chromen-7-one	NOS2	P35228	Nitric oxide synthase, inducible (EC 1.14.13.39) (Hepatocyte NOS) (HEP-NOS) (Inducible NO synthase) (Inducible NOS) (iNOS) (NOS type II) (Peptidyl-cysteine S-nitrosylase NOS2)
Licorice	MOL004827	Semilicoisoflavone B	NOS2	P35228	Nitric oxide synthase, inducible (EC 1.14.13.39) (Hepatocyte NOS) (HEP-NOS) (Inducible NO synthase) (Inducible NOS) (iNOS) (NOS type II) (Peptidyl-cysteine S-nitrosylase NOS2)
Licorice	MOL004828	Glepidotin A	NOS2	P35228	Nitric oxide synthase, inducible (EC 1.14.13.39) (Hepatocyte NOS) (HEP-NOS) (Inducible NO synthase) (Inducible NOS) (iNOS) (NOS type II) (Peptidyl-cysteine S-nitrosylase NOS2)
Licorice	MOL004835	Glypallichalcone	NOS2	P35228	Nitric oxide synthase, inducible (EC 1.14.13.39) (Hepatocyte NOS) (HEP-NOS) (Inducible NO synthase) (Inducible NOS) (iNOS) (NOS type II) (Peptidyl-cysteine S-nitrosylase NOS2)
Licorice	MOL004838	8-(6-hydroxy-2-benzofuranyl)-2,2-dimethyl-5-chromenol	NOS2	P35228	Nitric oxide synthase, inducible (EC 1.14.13.39) (Hepatocyte NOS) (HEP-NOS) (Inducible NO synthase) (Inducible NOS) (iNOS) (NOS type II) (Peptidyl-cysteine S-nitrosylase NOS2)
Licorice	MOL004841	Licochalcone B	NOS2	P35228	Nitric oxide synthase, inducible (EC 1.14.13.39) (Hepatocyte NOS) (HEP-NOS) (Inducible NO synthase) (Inducible NOS) (iNOS) (NOS type II) (Peptidyl-cysteine S-nitrosylase NOS2)
Licorice	MOL004848	licochalcone G	NOS2	P35228	Nitric oxide synthase, inducible (EC 1.14.13.39) (Hepatocyte NOS) (HEP-NOS) (Inducible NO synthase) (Inducible NOS) (iNOS) (NOS type II) (Peptidyl-cysteine S-nitrosylase NOS2)
Licorice	MOL004855	Licoricone	NOS2	P35228	Nitric oxide synthase, inducible (EC 1.14.13.39) (Hepatocyte NOS) (HEP-NOS) (Inducible NO synthase) (Inducible NOS) (iNOS) (NOS type II) (Peptidyl-cysteine S-nitrosylase NOS2)
Licorice	MOL004856	Licoricenin A	NOS2	P35228	Nitric oxide synthase, inducible (EC 1.14.13.39) (Hepatocyte NOS) (HEP-NOS) (Inducible NO synthase) (Inducible NOS) (iNOS) (NOS type II) (Peptidyl-cysteine S-nitrosylase NOS2)
Licorice	MOL004857	Licoricenin B	NOS2	P35228	Nitric oxide synthase, inducible (EC 1.14.13.39) (Hepatocyte NOS) (HEP-NOS) (Inducible NO synthase) (Inducible NOS) (iNOS) (NOS type II) (Peptidyl-cysteine S-nitrosylase NOS2)
Licorice	MOL004863	3-(3,4-dihydroxyphenyl)-5,7-dihydroxy-8-(3-methylbut-2-enyl)chromone	NOS2	P35228	Nitric oxide synthase, inducible (EC 1.14.13.39) (Hepatocyte NOS) (HEP-NOS) (Inducible NO synthase) (Inducible NOS) (iNOS) (NOS type II) (Peptidyl-cysteine S-nitrosylase NOS2)
Licorice	MOL004864	5,7-dihydroxy-3-(4-methoxyphenyl)-8-(3-methylbut-2-enyl)chromone	NOS2	P35228	Nitric oxide synthase, inducible (EC 1.14.13.39) (Hepatocyte NOS) (HEP-NOS) (Inducible NO synthase) (Inducible NOS) (iNOS) (NOS type II) (Peptidyl-cysteine S-nitrosylase NOS2)
Licorice	MOL004883	Licoisoflavone	NOS2	P35228	Nitric oxide synthase, inducible (EC 1.14.13.39) (Hepatocyte NOS) (HEP-NOS) (Inducible NO synthase) (Inducible NOS) (iNOS) (NOS type II) (Peptidyl-cysteine S-nitrosylase NOS2)
Licorice	MOL004884	Licoisoflavone B	NOS2	P35228	Nitric oxide synthase, inducible (EC 1.14.13.39) (Hepatocyte NOS) (HEP-NOS) (Inducible NO synthase) (Inducible NOS) (iNOS) (NOS type II) (Peptidyl-cysteine S-nitrosylase NOS2)
Licorice	MOL004885	licoisoflavanone	NOS2	P35228	Nitric oxide synthase, inducible (EC 1.14.13.39) (Hepatocyte NOS) (HEP-NOS) (Inducible NO synthase) (Inducible NOS) (iNOS) (NOS type II) (Peptidyl-cysteine S-nitrosylase NOS2)
Licorice	MOL004891	shinpterocarpin	NOS2	P35228	Nitric oxide synthase, inducible (EC 1.14.13.39) (Hepatocyte NOS) (HEP-NOS) (Inducible NO synthase) (Inducible NOS) (iNOS) (NOS type II) (Peptidyl-cysteine S-nitrosylase NOS2)
Licorice	MOL004907	Glyzaglabrin	NOS2	P35228	Nitric oxide synthase, inducible (EC 1.14.13.39) (Hepatocyte NOS) (HEP-NOS) (Inducible NO synthase) (Inducible NOS) (iNOS) (NOS type II) (Peptidyl-cysteine S-nitrosylase NOS2)
Licorice	MOL004910	Glabranin	NOS2	P35228	Nitric oxide synthase, inducible (EC 1.14.13.39) (Hepatocyte NOS) (HEP-NOS) (Inducible NO synthase) (Inducible NOS) (iNOS) (NOS type II) (Peptidyl-cysteine S-nitrosylase NOS2)
Licorice	MOL004912	Glabrone	NOS2	P35228	Nitric oxide synthase, inducible (EC 1.14.13.39) (Hepatocyte NOS) (HEP-NOS) (Inducible NO synthase) (Inducible NOS) (iNOS) (NOS type II) (Peptidyl-cysteine S-nitrosylase NOS2)
Licorice	MOL004915	Eurycarpin A	NOS2	P35228	Nitric oxide synthase, inducible (EC 1.14.13.39) (Hepatocyte NOS) (HEP-NOS) (Inducible NO synthase) (Inducible NOS) (iNOS) (NOS type II) (Peptidyl-cysteine S-nitrosylase NOS2)
Licorice	MOL004945	(2S)-7-hydroxy-2-(4-hydroxyphenyl)-8-(3-methylbut-2-enyl)chroman-4-one	NOS2	P35228	Nitric oxide synthase, inducible (EC 1.14.13.39) (Hepatocyte NOS) (HEP-NOS) (Inducible NO synthase) (Inducible NOS) (iNOS) (NOS type II) (Peptidyl-cysteine S-nitrosylase NOS2)
Licorice	MOL004948	Isoglycyrol	NOS2	P35228	Nitric oxide synthase, inducible (EC 1.14.13.39) (Hepatocyte NOS) (HEP-NOS) (Inducible NO synthase) (Inducible NOS) (iNOS) (NOS type II) (Peptidyl-cysteine S-nitrosylase NOS2)
Licorice	MOL004949	Isolicoflavonol	NOS2	P35228	Nitric oxide synthase, inducible (EC 1.14.13.39) (Hepatocyte NOS) (HEP-NOS) (Inducible NO synthase) (Inducible NOS) (iNOS) (NOS type II) (Peptidyl-cysteine S-nitrosylase NOS2)
Licorice	MOL004957	HMO	NOS2	P35228	Nitric oxide synthase, inducible (EC 1.14.13.39) (Hepatocyte NOS) (HEP-NOS) (Inducible NO synthase) (Inducible NOS) (iNOS) (NOS type II) (Peptidyl-cysteine S-nitrosylase NOS2)
Licorice	MOL004959	1-Methoxyphaseollidin	NOS2	P35228	Nitric oxide synthase, inducible (EC 1.14.13.39) (Hepatocyte NOS) (HEP-NOS) (Inducible NO synthase) (Inducible NOS) (iNOS) (NOS type II) (Peptidyl-cysteine S-nitrosylase NOS2)
Licorice	MOL004961	Quercetin der.	NOS2	P35228	Nitric oxide synthase, inducible (EC 1.14.13.39) (Hepatocyte NOS) (HEP-NOS) (Inducible NO synthase) (Inducible NOS) (iNOS) (NOS type II) (Peptidyl-cysteine S-nitrosylase NOS2)
Licorice	MOL000497	licochalcone a	NOS2	P35228	Nitric oxide synthase, inducible (EC 1.14.13.39) (Hepatocyte NOS) (HEP-NOS) (Inducible NO synthase) (Inducible NOS) (iNOS) (NOS type II) (Peptidyl-cysteine S-nitrosylase NOS2)
Licorice	MOL004989	6-prenylated eriodictyol	NOS2	P35228	Nitric oxide synthase, inducible (EC 1.14.13.39) (Hepatocyte NOS) (HEP-NOS) (Inducible NO synthase) (Inducible NOS) (iNOS) (NOS type II) (Peptidyl-cysteine S-nitrosylase NOS2)
Licorice	MOL004991	7-Acetoxy-2-methylisoflavone	NOS2	P35228	Nitric oxide synthase, inducible (EC 1.14.13.39) (Hepatocyte NOS) (HEP-NOS) (Inducible NO synthase) (Inducible NOS) (iNOS) (NOS type II) (Peptidyl-cysteine S-nitrosylase NOS2)
Licorice	MOL005000	Licoricenin G	NOS2	P35228	Nitric oxide synthase, inducible (EC 1.14.13.39) (Hepatocyte NOS) (HEP-NOS) (Inducible NO synthase) (Inducible NOS) (iNOS) (NOS type II) (Peptidyl-cysteine S-nitrosylase NOS2)
Licorice	MOL005003	Licoagrocarpin	NOS2	P35228	Nitric oxide synthase, inducible (EC 1.14.13.39) (Hepatocyte NOS) (HEP-NOS) (Inducible NO synthase) (Inducible NOS) (iNOS) (NOS type II) (Peptidyl-cysteine S-nitrosylase NOS2)
Licorice	MOL005007	Glyasperins M	NOS2	P35228	Nitric oxide synthase, inducible (EC 1.14.13.39) (Hepatocyte NOS) (HEP-NOS) (Inducible NO synthase) (Inducible NOS) (iNOS) (NOS type II) (Peptidyl-cysteine S-nitrosylase NOS2)
Licorice	MOL005008	Glycyrrhiza flavonol A	NOS2	P35228	Nitric oxide synthase, inducible (EC 1.14.13.39) (Hepatocyte NOS) (HEP-NOS) (Inducible NO synthase) (Inducible NOS) (iNOS) (NOS type II) (Peptidyl-cysteine S-nitrosylase NOS2)
Licorice	MOL005012	Licoagroisoflavone	NOS2	P35228	Nitric oxide synthase, inducible (EC 1.14.13.39) (Hepatocyte NOS) (HEP-NOS) (Inducible NO synthase) (Inducible NOS) (iNOS) (NOS type II) (Peptidyl-cysteine S-nitrosylase NOS2)
Licorice	MOL005016	Odoratin	NOS2	P35228	Nitric oxide synthase, inducible (EC 1.14.13.39) (Hepatocyte NOS) (HEP-NOS) (Inducible NO synthase) (Inducible NOS) (iNOS) (NOS type II) (Peptidyl-cysteine S-nitrosylase NOS2)
Licorice	MOL005018	Xambioona	NOS2	P35228	Nitric oxide synthase, inducible (EC 1.14.13.39) (Hepatocyte NOS) (HEP-NOS) (Inducible NO synthase) (Inducible NOS) (iNOS) (NOS type II) (Peptidyl-cysteine S-nitrosylase NOS2)
Carthamus tinctorius	MOL000422	kaempferol	NOS2	P35228	Nitric oxide synthase, inducible (EC 1.14.13.39) (Hepatocyte NOS) (HEP-NOS) (Inducible NO synthase) (Inducible NOS) (iNOS) (NOS type II) (Peptidyl-cysteine S-nitrosylase NOS2)
Carthamus tinctorius	MOL002712	6-Hydroxykaempferol	NOS2	P35228	Nitric oxide synthase, inducible (EC 1.14.13.39) (Hepatocyte NOS) (HEP-NOS) (Inducible NO synthase) (Inducible NOS) (iNOS) (NOS type II) (Peptidyl-cysteine S-nitrosylase NOS2)
Platycodon grandiflorum	MOL001689	acacetin	NOS2	P35228	Nitric oxide synthase, inducible (EC 1.14.13.39) (Hepatocyte NOS) (HEP-NOS) (Inducible NO synthase) (Inducible NOS) (iNOS) (NOS type II) (Peptidyl-cysteine S-nitrosylase NOS2)
Achyranthes bidentata	MOL001454	berberine	NOS2	P35228	Nitric oxide synthase, inducible (EC 1.14.13.39) (Hepatocyte NOS) (HEP-NOS) (Inducible NO synthase) (Inducible NOS) (iNOS) (NOS type II) (Peptidyl-cysteine S-nitrosylase NOS2)
Achyranthes bidentata	MOL001458	coptisine	NOS2	P35228	Nitric oxide synthase, inducible (EC 1.14.13.39) (Hepatocyte NOS) (HEP-NOS) (Inducible NO synthase) (Inducible NOS) (iNOS) (NOS type II) (Peptidyl-cysteine S-nitrosylase NOS2)
Achyranthes bidentata	MOL000173	wogonin	NOS2	P35228	Nitric oxide synthase, inducible (EC 1.14.13.39) (Hepatocyte NOS) (HEP-NOS) (Inducible NO synthase) (Inducible NOS) (iNOS) (NOS type II) (Peptidyl-cysteine S-nitrosylase NOS2)
Achyranthes bidentata	MOL002897	epiberberine	NOS2	P35228	Nitric oxide synthase, inducible (EC 1.14.13.39) (Hepatocyte NOS) (HEP-NOS) (Inducible NO synthase) (Inducible NOS) (iNOS) (NOS type II) (Peptidyl-cysteine S-nitrosylase NOS2)
Achyranthes bidentata	MOL000422	kaempferol	NOS2	P35228	Nitric oxide synthase, inducible (EC 1.14.13.39) (Hepatocyte NOS) (HEP-NOS) (Inducible NO synthase) (Inducible NOS) (iNOS) (NOS type II) (Peptidyl-cysteine S-nitrosylase NOS2)
Fructus Aurantii	MOL005828	nobiletin	NOS2	P35228	Nitric oxide synthase, inducible (EC 1.14.13.39) (Hepatocyte NOS) (HEP-NOS) (Inducible NO synthase) (Inducible NOS) (iNOS) (NOS type II) (Peptidyl-cysteine S-nitrosylase NOS2)
Bupleunum	MOL000098	quercetin	NOS3	P29474	Nitric oxide synthase, endothelial (EC 1.14.13.39) (Constitutive NOS) (cNOS) (EC-NOS) (Endothelial NOS) (eNOS) (NOS type III) (NOSIII)
Licorice	MOL000098	quercetin	NOS3	P29474	Nitric oxide synthase, endothelial (EC 1.14.13.39) (Constitutive NOS) (cNOS) (EC-NOS) (Endothelial NOS) (eNOS) (NOS type III) (NOSIII)
Carthamus tinctorius	MOL000098	quercetin	NOS3	P29474	Nitric oxide synthase, endothelial (EC 1.14.13.39) (Constitutive NOS) (cNOS) (EC-NOS) (Endothelial NOS) (eNOS) (NOS type III) (NOSIII)
Achyranthes bidentata	MOL000098	quercetin	NOS3	P29474	Nitric oxide synthase, endothelial (EC 1.14.13.39) (Constitutive NOS) (cNOS) (EC-NOS) (Endothelial NOS) (eNOS) (NOS type III) (NOSIII)
Radix paeoniae rubra	MOL002714	baicalein	NOX5	Q96PH1	NADPH oxidase 5 (EC 1.6.3.-)
Carthamus tinctorius	MOL002714	baicalein	NOX5	Q96PH1	NADPH oxidase 5 (EC 1.6.3.-)
Achyranthes bidentata	MOL002714	baicalein	NOX5	Q96PH1	NADPH oxidase 5 (EC 1.6.3.-)
Bupleunum	MOL000098	quercetin	NPEPPS	P55786	Puromycin-sensitive aminopeptidase (PSA) (EC 3.4.11.14) (Cytosol alanyl aminopeptidase) (AAP-S)
Licorice	MOL000098	quercetin	NPEPPS	P55786	Puromycin-sensitive aminopeptidase (PSA) (EC 3.4.11.14) (Cytosol alanyl aminopeptidase) (AAP-S)
Carthamus tinctorius	MOL000098	quercetin	NPEPPS	P55786	Puromycin-sensitive aminopeptidase (PSA) (EC 3.4.11.14) (Cytosol alanyl aminopeptidase) (AAP-S)
Achyranthes bidentata	MOL000098	quercetin	NPEPPS	P55786	Puromycin-sensitive aminopeptidase (PSA) (EC 3.4.11.14) (Cytosol alanyl aminopeptidase) (AAP-S)
Bupleunum	MOL000098	quercetin	NQO1	P15559	NAD(P)H dehydrogenase [quinone] 1 (EC 1.6.5.2) (Azoreductase) (DT-diaphorase) (DTD) (Menadione reductase) (NAD(P)H:quinone oxidoreductase 1) (Phylloquinone reductase) (Quinone reductase 1) (QR1)
Licorice	MOL000098	quercetin	NQO1	P15559	NAD(P)H dehydrogenase [quinone] 1 (EC 1.6.5.2) (Azoreductase) (DT-diaphorase) (DTD) (Menadione reductase) (NAD(P)H:quinone oxidoreductase 1) (Phylloquinone reductase) (Quinone reductase 1) (QR1)
Carthamus tinctorius	MOL000098	quercetin	NQO1	P15559	NAD(P)H dehydrogenase [quinone] 1 (EC 1.6.5.2) (Azoreductase) (DT-diaphorase) (DTD) (Menadione reductase) (NAD(P)H:quinone oxidoreductase 1) (Phylloquinone reductase) (Quinone reductase 1) (QR1)
Achyranthes bidentata	MOL000098	quercetin	NQO1	P15559	NAD(P)H dehydrogenase [quinone] 1 (EC 1.6.5.2) (Azoreductase) (DT-diaphorase) (DTD) (Menadione reductase) (NAD(P)H:quinone oxidoreductase 1) (Phylloquinone reductase) (Quinone reductase 1) (QR1)
Bupleunum	MOL000422	kaempferol	NR1I2	O75469	Nuclear receptor subfamily 1 group I member 2 (Orphan nuclear receptor PAR1) (Orphan nuclear receptor PXR) (Pregnane X receptor) (Steroid and xenobiotic receptor) (SXR)
Bupleunum	MOL000098	quercetin	NR1I2	O75469	Nuclear receptor subfamily 1 group I member 2 (Orphan nuclear receptor PAR1) (Orphan nuclear receptor PXR) (Pregnane X receptor) (Steroid and xenobiotic receptor) (SXR)
Licorice	MOL000422	kaempferol	NR1I2	O75469	Nuclear receptor subfamily 1 group I member 2 (Orphan nuclear receptor PAR1) (Orphan nuclear receptor PXR) (Pregnane X receptor) (Steroid and xenobiotic receptor) (SXR)
Licorice	MOL000098	quercetin	NR1I2	O75469	Nuclear receptor subfamily 1 group I member 2 (Orphan nuclear receptor PAR1) (Orphan nuclear receptor PXR) (Pregnane X receptor) (Steroid and xenobiotic receptor) (SXR)
Carthamus tinctorius	MOL000422	kaempferol	NR1I2	O75469	Nuclear receptor subfamily 1 group I member 2 (Orphan nuclear receptor PAR1) (Orphan nuclear receptor PXR) (Pregnane X receptor) (Steroid and xenobiotic receptor) (SXR)
Carthamus tinctorius	MOL000098	quercetin	NR1I2	O75469	Nuclear receptor subfamily 1 group I member 2 (Orphan nuclear receptor PAR1) (Orphan nuclear receptor PXR) (Pregnane X receptor) (Steroid and xenobiotic receptor) (SXR)
Achyranthes bidentata	MOL000422	kaempferol	NR1I2	O75469	Nuclear receptor subfamily 1 group I member 2 (Orphan nuclear receptor PAR1) (Orphan nuclear receptor PXR) (Pregnane X receptor) (Steroid and xenobiotic receptor) (SXR)
Achyranthes bidentata	MOL000098	quercetin	NR1I2	O75469	Nuclear receptor subfamily 1 group I member 2 (Orphan nuclear receptor PAR1) (Orphan nuclear receptor PXR) (Pregnane X receptor) (Steroid and xenobiotic receptor) (SXR)
Bupleunum	MOL000422	kaempferol	NR1I3	Q14994	Nuclear receptor subfamily 1 group I member 3 (Constitutive activator of retinoid response) (Constitutive active response) (Constitutive androstane receptor) (CAR) (Orphan nuclear receptor MB67)
Bupleunum	MOL000098	quercetin	NR1I3	Q14994	Nuclear receptor subfamily 1 group I member 3 (Constitutive activator of retinoid response) (Constitutive active response) (Constitutive androstane receptor) (CAR) (Orphan nuclear receptor MB67)
Licorice	MOL000422	kaempferol	NR1I3	Q14994	Nuclear receptor subfamily 1 group I member 3 (Constitutive activator of retinoid response) (Constitutive active response) (Constitutive androstane receptor) (CAR) (Orphan nuclear receptor MB67)
Licorice	MOL000098	quercetin	NR1I3	Q14994	Nuclear receptor subfamily 1 group I member 3 (Constitutive activator of retinoid response) (Constitutive active response) (Constitutive androstane receptor) (CAR) (Orphan nuclear receptor MB67)
Carthamus tinctorius	MOL000422	kaempferol	NR1I3	Q14994	Nuclear receptor subfamily 1 group I member 3 (Constitutive activator of retinoid response) (Constitutive active response) (Constitutive androstane receptor) (CAR) (Orphan nuclear receptor MB67)
Carthamus tinctorius	MOL000098	quercetin	NR1I3	Q14994	Nuclear receptor subfamily 1 group I member 3 (Constitutive activator of retinoid response) (Constitutive active response) (Constitutive androstane receptor) (CAR) (Orphan nuclear receptor MB67)
Achyranthes bidentata	MOL000422	kaempferol	NR1I3	Q14994	Nuclear receptor subfamily 1 group I member 3 (Constitutive activator of retinoid response) (Constitutive active response) (Constitutive androstane receptor) (CAR) (Orphan nuclear receptor MB67)
Achyranthes bidentata	MOL000098	quercetin	NR1I3	Q14994	Nuclear receptor subfamily 1 group I member 3 (Constitutive activator of retinoid response) (Constitutive active response) (Constitutive androstane receptor) (CAR) (Orphan nuclear receptor MB67)
Rhizoma Chuanxiong	MOL002157	wallichilide	NR3C1	P04150	Glucocorticoid receptor (GR) (Nuclear receptor subfamily 3 group C member 1)
Bupleunum	MOL000449	Stigmasterol	NR3C2	P08235	Mineralocorticoid receptor (MR) (Nuclear receptor subfamily 3 group C member 2)
Bupleunum	MOL004718	α-spinasterol	NR3C2	P08235	Mineralocorticoid receptor (MR) (Nuclear receptor subfamily 3 group C member 2)
Radix paeoniae rubra	MOL000359	sitosterol	NR3C2	P08235	Mineralocorticoid receptor (MR) (Nuclear receptor subfamily 3 group C member 2)
Radix paeoniae rubra	MOL004355	Spinasterol	NR3C2	P08235	Mineralocorticoid receptor (MR) (Nuclear receptor subfamily 3 group C member 2)
Radix paeoniae rubra	MOL000449	Stigmasterol	NR3C2	P08235	Mineralocorticoid receptor (MR) (Nuclear receptor subfamily 3 group C member 2)
Rhizoma Chuanxiong	MOL000359	sitosterol	NR3C2	P08235	Mineralocorticoid receptor (MR) (Nuclear receptor subfamily 3 group C member 2)
Rhizoma Chuanxiong	MOL002157	wallichilide	NR3C2	P08235	Mineralocorticoid receptor (MR) (Nuclear receptor subfamily 3 group C member 2)
Angelica sinensis	MOL000449	Stigmasterol	NR3C2	P08235	Mineralocorticoid receptor (MR) (Nuclear receptor subfamily 3 group C member 2)
Radix rehmanniae	MOL000359	sitosterol	NR3C2	P08235	Mineralocorticoid receptor (MR) (Nuclear receptor subfamily 3 group C member 2)
Radix rehmanniae	MOL000449	Stigmasterol	NR3C2	P08235	Mineralocorticoid receptor (MR) (Nuclear receptor subfamily 3 group C member 2)
Licorice	MOL000359	sitosterol	NR3C2	P08235	Mineralocorticoid receptor (MR) (Nuclear receptor subfamily 3 group C member 2)
Carthamus tinctorius	MOL000953	CLR	NR3C2	P08235	Mineralocorticoid receptor (MR) (Nuclear receptor subfamily 3 group C member 2)
Carthamus tinctorius	MOL000449	Stigmasterol	NR3C2	P08235	Mineralocorticoid receptor (MR) (Nuclear receptor subfamily 3 group C member 2)
Platycodon grandiflorum	MOL004355	Spinasterol	NR3C2	P08235	Mineralocorticoid receptor (MR) (Nuclear receptor subfamily 3 group C member 2)
Achyranthes bidentata	MOL001006	poriferasta-7,22E-dien-3beta-ol	NR3C2	P08235	Mineralocorticoid receptor (MR) (Nuclear receptor subfamily 3 group C member 2)
Achyranthes bidentata	MOL004355	Spinasterol	NR3C2	P08235	Mineralocorticoid receptor (MR) (Nuclear receptor subfamily 3 group C member 2)
Achyranthes bidentata	MOL000449	Stigmasterol	NR3C2	P08235	Mineralocorticoid receptor (MR) (Nuclear receptor subfamily 3 group C member 2)
Semen Pruni Persicae	MOL001323	Sitosterol alpha1	NR3C2	P08235	Mineralocorticoid receptor (MR) (Nuclear receptor subfamily 3 group C member 2)
Semen Pruni Persicae	MOL001349	4a-formyl-7alpha-hydroxy-1-methyl-8-methylidene-4aalpha,4bbeta-gibbane-1alpha,10beta-dicarboxylic acid	NR3C2	P08235	Mineralocorticoid receptor (MR) (Nuclear receptor subfamily 3 group C member 2)
Semen Pruni Persicae	MOL001351	Gibberellin A44	NR3C2	P08235	Mineralocorticoid receptor (MR) (Nuclear receptor subfamily 3 group C member 2)
Carthamus tinctorius	MOL000006	luteolin	NUF2	Q9BZD4	Kinetochore protein Nuf2 (hNuf2) (hNuf2R) (hsNuf2) (Cell division cycle-associated protein 1)
Platycodon grandiflorum	MOL000006	luteolin	NUF2	Q9BZD4	Kinetochore protein Nuf2 (hNuf2) (hNuf2R) (hsNuf2) (Cell division cycle-associated protein 1)
Bupleunum	MOL000098	quercetin	ODC1	P11926	Ornithine decarboxylase (ODC) (EC 4.1.1.17)
Licorice	MOL000098	quercetin	ODC1	P11926	Ornithine decarboxylase (ODC) (EC 4.1.1.17)
Carthamus tinctorius	MOL000098	quercetin	ODC1	P11926	Ornithine decarboxylase (ODC) (EC 4.1.1.17)
Achyranthes bidentata	MOL000098	quercetin	ODC1	P11926	Ornithine decarboxylase (ODC) (EC 4.1.1.17)
Bupleunum	MOL000354	isorhamnetin	OLR1	P78380	Oxidized low-density lipoprotein receptor 1 (Ox-LDL receptor 1) (C-type lectin domain family 8 member A) (Lectin-like oxidized LDL receptor 1) (LOX-1) (Lectin-like oxLDL receptor 1) (hLOX-1) (Lectin-type oxidized LDL receptor 1) [Cleaved into: Oxidized low-density lipoprotein receptor 1, soluble form]
Licorice	MOL000354	isorhamnetin	OLR1	P78380	Oxidized low-density lipoprotein receptor 1 (Ox-LDL receptor 1) (C-type lectin domain family 8 member A) (Lectin-like oxidized LDL receptor 1) (LOX-1) (Lectin-like oxLDL receptor 1) (hLOX-1) (Lectin-type oxidized LDL receptor 1) [Cleaved into: Oxidized low-density lipoprotein receptor 1, soluble form]
Licorice	MOL002565	Medicarpin	OPRD1	P41143	Delta-type opioid receptor (D-OR-1) (DOR-1)
Licorice	MOL004891	shinpterocarpin	OPRD1	P41143	Delta-type opioid receptor (D-OR-1) (DOR-1)
Radix paeoniae rubra	MOL000358	beta-sitosterol	OPRM1	P35372	Mu-type opioid receptor (M-OR-1) (MOR-1) (Mu opiate receptor) (Mu opioid receptor) (MOP) (hMOP)
Angelica sinensis	MOL000358	beta-sitosterol	OPRM1	P35372	Mu-type opioid receptor (M-OR-1) (MOR-1) (Mu opiate receptor) (Mu opioid receptor) (MOP) (hMOP)
Licorice	MOL001484	Inermine	OPRM1	P35372	Mu-type opioid receptor (M-OR-1) (MOR-1) (Mu opiate receptor) (Mu opioid receptor) (MOP) (hMOP)
Licorice	MOL002565	Medicarpin	OPRM1	P35372	Mu-type opioid receptor (M-OR-1) (MOR-1) (Mu opiate receptor) (Mu opioid receptor) (MOP) (hMOP)
Licorice	MOL003896	7-Methoxy-2-methyl isoflavone	OPRM1	P35372	Mu-type opioid receptor (M-OR-1) (MOR-1) (Mu opiate receptor) (Mu opioid receptor) (MOP) (hMOP)
Licorice	MOL004891	shinpterocarpin	OPRM1	P35372	Mu-type opioid receptor (M-OR-1) (MOR-1) (Mu opiate receptor) (Mu opioid receptor) (MOP) (hMOP)
Carthamus tinctorius	MOL000358	beta-sitosterol	OPRM1	P35372	Mu-type opioid receptor (M-OR-1) (MOR-1) (Mu opiate receptor) (Mu opioid receptor) (MOP) (hMOP)
Achyranthes bidentata	MOL000358	beta-sitosterol	OPRM1	P35372	Mu-type opioid receptor (M-OR-1) (MOR-1) (Mu opiate receptor) (Mu opioid receptor) (MOP) (hMOP)
Semen Pruni Persicae	MOL000358	beta-sitosterol	OPRM1	P35372	Mu-type opioid receptor (M-OR-1) (MOR-1) (Mu opiate receptor) (Mu opioid receptor) (MOP) (hMOP)
Fructus Aurantii	MOL000358	beta-sitosterol	OPRM1	P35372	Mu-type opioid receptor (M-OR-1) (MOR-1) (Mu opiate receptor) (Mu opioid receptor) (MOP) (hMOP)
Bupleunum	MOL000098	quercetin	PARP1	P09874	Poly [ADP-ribose] polymerase 1 (PARP-1) (EC 2.4.2.30) (ADP-ribosyltransferase diphtheria toxin-like 1) (ARTD1) (DNA ADP-ribosyltransferase PARP1) (EC 2.4.2.-) (NAD(+) ADP-ribosyltransferase 1) (ADPRT 1) (Poly[ADP-ribose] synthase 1) (Protein poly-ADP-ribosyltransferase PARP1) (EC 2.4.2.-)
Licorice	MOL000098	quercetin	PARP1	P09874	Poly [ADP-ribose] polymerase 1 (PARP-1) (EC 2.4.2.30) (ADP-ribosyltransferase diphtheria toxin-like 1) (ARTD1) (DNA ADP-ribosyltransferase PARP1) (EC 2.4.2.-) (NAD(+) ADP-ribosyltransferase 1) (ADPRT 1) (Poly[ADP-ribose] synthase 1) (Protein poly-ADP-ribosyltransferase PARP1) (EC 2.4.2.-)
Carthamus tinctorius	MOL000098	quercetin	PARP1	P09874	Poly [ADP-ribose] polymerase 1 (PARP-1) (EC 2.4.2.30) (ADP-ribosyltransferase diphtheria toxin-like 1) (ARTD1) (DNA ADP-ribosyltransferase PARP1) (EC 2.4.2.-) (NAD(+) ADP-ribosyltransferase 1) (ADPRT 1) (Poly[ADP-ribose] synthase 1) (Protein poly-ADP-ribosyltransferase PARP1) (EC 2.4.2.-)
Achyranthes bidentata	MOL000098	quercetin	PARP1	P09874	Poly [ADP-ribose] polymerase 1 (PARP-1) (EC 2.4.2.30) (ADP-ribosyltransferase diphtheria toxin-like 1) (ARTD1) (DNA ADP-ribosyltransferase PARP1) (EC 2.4.2.-) (NAD(+) ADP-ribosyltransferase 1) (ADPRT 1) (Poly[ADP-ribose] synthase 1) (Protein poly-ADP-ribosyltransferase PARP1) (EC 2.4.2.-)
Carthamus tinctorius	MOL000006	luteolin	PCNA	P12004	Proliferating cell nuclear antigen (PCNA) (Cyclin)
Platycodon grandiflorum	MOL000006	luteolin	PCNA	P12004	Proliferating cell nuclear antigen (PCNA) (Cyclin)
Bupleunum	MOL000098	quercetin	PCOLCE	Q15113	Procollagen C-endopeptidase enhancer 1 (Procollagen COOH-terminal proteinase enhancer 1) (PCPE-1) (Procollagen C-proteinase enhancer 1) (Type 1 procollagen C-proteinase enhancer protein) (Type I procollagen COOH-terminal proteinase enhancer)
Licorice	MOL000098	quercetin	PCOLCE	Q15113	Procollagen C-endopeptidase enhancer 1 (Procollagen COOH-terminal proteinase enhancer 1) (PCPE-1) (Procollagen C-proteinase enhancer 1) (Type 1 procollagen C-proteinase enhancer protein) (Type I procollagen COOH-terminal proteinase enhancer)
Carthamus tinctorius	MOL000098	quercetin	PCOLCE	Q15113	Procollagen C-endopeptidase enhancer 1 (Procollagen COOH-terminal proteinase enhancer 1) (PCPE-1) (Procollagen C-proteinase enhancer 1) (Type 1 procollagen C-proteinase enhancer protein) (Type I procollagen COOH-terminal proteinase enhancer)
Achyranthes bidentata	MOL000098	quercetin	PCOLCE	Q15113	Procollagen C-endopeptidase enhancer 1 (Procollagen COOH-terminal proteinase enhancer 1) (PCPE-1) (Procollagen C-proteinase enhancer 1) (Type 1 procollagen C-proteinase enhancer protein) (Type I procollagen COOH-terminal proteinase enhancer)
Achyranthes bidentata	MOL001454	berberine	PDE10A	Q9Y233	cAMP and cAMP-inhibited cGMP 3',5'-cyclic phosphodiesterase 10A (EC 3.1.4.17) (EC 3.1.4.35)
[truncated: 759 more rows]

## Sheet: Table S2
Table S2. ASCVD-related therapeutic targets
Gene name	Uniprot ID	Protein names
SGK1	O00141	Serine/threonine-protein kinase Sgk1 (EC 2.7.11.1) (Serum/glucocorticoid-regulated kinase 1)
TLR4	O00206	Toll-like receptor 4 (EC 3.2.2.6) (hToll) (CD antigen CD284)
TNFRSF11B	O00300	Tumor necrosis factor receptor superfamily member 11B
DNM1L	O00429	Dynamin-1-like protein (EC 3.6.5.5) (Dnm1p/Vps1p-like protein) (DVLP) (Dynamin family member proline-rich carboxyl-terminal domain less) (Dymple) (Dynamin-like protein) (Dynamin-like protein 4) (Dynamin-like protein IV) (HdynIV) (Dynamin-related protein 1)
ACACB	O00763	Acetyl-CoA carboxylase 2 (EC 6.4.1.2) (ACC-beta)
SOCS2	O14508	Suppressor of cytokine signaling 2 (SOCS-2) (Cytokine-inducible SH2 protein 2) (CIS-2) (STAT-induced STAT inhibitor 2) (SSI-2)
KCNK3	O14649	Potassium channel subfamily K member 3 (Acid-sensitive potassium channel protein TASK-1) (TWIK-related acid-sensitive K(+) channel 1) (Two pore potassium channel KT3.1) (Two pore K(+) channel KT3.1)
SLC9A3R1	O14745	Na(+)/H(+) exchange regulatory cofactor NHE-RF1 (NHERF-1) (Ezrin-radixin-moesin-binding phosphoprotein 50) (EBP50) (Regulatory cofactor of Na(+)/H(+) exchanger) (Sodium-hydrogen exchanger regulatory factor 1) (Solute carrier family 9 isoform A3 regulatory factor 1)
TNFRSF10B	O14763	Tumor necrosis factor receptor superfamily member 10B
NRP1	O14786	Neuropilin-1 (Vascular endothelial cell growth factor 165 receptor) (CD antigen CD304)
MCF2L	O15068	Guanine nucleotide exchange factor DBS (DBL's big sister) (MCF2-transforming sequence-like protein)
TBX3	O15119	T-box transcription factor TBX3 (T-box protein 3)
GSTA4	O15217	Glutathione S-transferase A4 (EC 2.5.1.18) (GST class-alpha member 4) (Glutathione S-transferase A4-4)
SLC22A2	O15244	Solute carrier family 22 member 2 (Organic cation transporter 2) (hOCT2)
SLC22A1	O15245	Solute carrier family 22 member 1 (Organic cation transporter 1) (hOCT1)
BIRC5	O15392	Baculoviral IAP repeat-containing protein 5 (Apoptosis inhibitor 4) (Apoptosis inhibitor survivin)
CFLAR	O15519	CASP8 and FADD-like apoptosis regulator (Caspase homolog) (CASH) (Caspase-eight-related protein) (Casper) (Caspase-like apoptosis regulatory protein) (CLARP) (Cellular FLICE-like inhibitory protein) (c-FLIP) (FADD-like antiapoptotic molecule 1) (FLAME-1) (Inhibitor of FLICE) (I-FLICE) (MACH-related inducer of toxicity) (MRIT) (Usurpin) [Cleaved into: CASP8 and FADD-like apoptosis regulator subuni…
PER1	O15534	Period circadian protein homolog 1 (hPER1) (Circadian clock protein PERIOD 1) (Circadian pacemaker protein Rigui)
HTRA2	O43464	Serine protease HTRA2, mitochondrial (EC 3.4.21.108) (High temperature requirement protein A2) (HtrA2) (Omi stress-regulated endoprotease) (Serine protease 25) (Serine proteinase OMI)
FOXO3	O43524	Forkhead box protein O3 (AF6q21 protein) (Forkhead in rhabdomyosarcoma-like 1)
NUPR1	O60356	Nuclear protein 1 (Candidate of metastasis 1) (Protein p8)
ADCY9	O60503	Adenylate cyclase type 9 (EC 4.6.1.1) (ATP pyrophosphate-lyase 9) (Adenylate cyclase type IX) (ACIX) (Adenylyl cyclase 9) (AC9)
TSPAN2	O60636	Tetraspanin-2
RAMP1	O60894	Receptor activity-modifying protein 1 (Calcitonin-receptor-like receptor activity-modifying protein 1) (CRLR activity-modifying protein 1)
CLU	O75153	Clustered mitochondria protein homolog
ULK1	O75385	Serine/threonine-protein kinase ULK1 (EC 2.7.11.1) (Autophagy-related protein 1 homolog) (ATG1) (hATG1) (Unc-51-like kinase 1)
TAC1	O75410	Transforming acidic coiled-coil-containing protein 1 (Gastric cancer antigen Ga55) (Taxin-1)
NR1I2	O75469	Nuclear receptor subfamily 1 group I member 2 (Orphan nuclear receptor PAR1) (Orphan nuclear receptor PXR) (Pregnane X receptor) (Steroid and xenobiotic receptor) (SXR)
SLC22A3	O75751	Solute carrier family 22 member 3 (Extraneuronal monoamine transporter) (EMT) (Organic cation transporter 3)
DGAT1	O75907	Diacylglycerol O-acyltransferase 1 (EC 2.3.1.20) (ACAT-related gene product 1) (Acyl-CoA retinol O-fatty-acyltransferase) (ARAT) (Retinol O-fatty-acyltransferase) (EC 2.3.1.76) (Diglyceride acyltransferase)
SLC22A5	O76082	Solute carrier family 22 member 5 (High-affinity sodium-dependent carnitine cotransporter) (Organic cation/carnitine transporter 2)
GFPT2	O94808	Glutamine--fructose-6-phosphate aminotransferase [isomerizing] 2 (EC 2.6.1.16) (D-fructose-6-phosphate amidotransferase 2) (Glutamine:fructose-6-phosphate amidotransferase 2) (GFAT 2) (GFAT2) (Hexosephosphate aminotransferase 2)
MFN2	O95140	Mitofusin-2 (EC 3.6.5.-) (Transmembrane GTPase MFN2)
KCNK5	O95279	Potassium channel subfamily K member 5 (Acid-sensitive potassium channel protein TASK-2) (TWIK-related acid-sensitive K(+) channel 2)
ABCA1	O95477	Phospholipid-transporting ATPase ABCA1 (EC 7.6.2.1) (ATP-binding cassette sub-family A member 1) (ATP-binding cassette transporter 1) (ABC-1) (ATP-binding cassette 1) (Cholesterol efflux regulatory protein)
AIFM1	O95831	Apoptosis-inducing factor 1, mitochondrial (EC 1.6.99.-) (Programmed cell death protein 8)
FADS2	O95864	Acyl-CoA 6-desaturase (EC 1.14.19.3) (Delta(6) fatty acid desaturase) (D6D) (Delta(6) desaturase) (Delta-6 desaturase) (Fatty acid desaturase 2)
ADH1B	P00325	All-trans-retinol dehydrogenase [NAD(+)] ADH1B (EC 1.1.1.105) (Alcohol dehydrogenase 1B) (Alcohol dehydrogenase subunit beta)
EGFR	P00533	Epidermal growth factor receptor (EC 2.7.10.1) (Proto-oncogene c-ErbB-1) (Receptor tyrosine-protein kinase erbB-1)
PGK1	P00558	Phosphoglycerate kinase 1 (EC 2.7.2.3) (Cell migration-inducing gene 10 protein) (Primer recognition protein 2) (PRP 2)
TIMP1	P01033	Metalloproteinase inhibitor 1 (Erythroid-potentiating activity) (EPA) (Fibroblast collagenase inhibitor) (Collagenase inhibitor) (Tissue inhibitor of metalloproteinases 1) (TIMP-1)
FOS	P01100	Proto-oncogene c-Fos (Cellular oncogene fos) (G0/G1 switch regulatory protein 7)
MYC	P01106	Myc proto-oncogene protein (Class E basic helix-loop-helix protein 39) (bHLHe39) (Proto-oncogene c-Myc) (Transcription factor p64)
PDGFB	P01127	Platelet-derived growth factor subunit B (PDGF subunit B) (PDGF-2) (Platelet-derived growth factor B chain) (Platelet-derived growth factor beta polypeptide) (Proto-oncogene c-Sis) (Becaplermin)
LDLR	P01130	Low-density lipoprotein receptor (LDL receptor)
TGFB1	P01137	Transforming growth factor beta-1 proprotein [Cleaved into: Latency-associated peptide (LAP); Transforming growth factor beta-1 (TGF-beta-1)]
NGF	P01138	Beta-nerve growth factor (Beta-NGF)
FSHB	P01225	Follitropin subunit beta (Follicle-stimulating hormone beta subunit) (FSH-B) (FSH-beta) (Follitropin beta chain)
PRL	P01236	Prolactin (PRL)
NPY	P01303	Pro-neuropeptide Y [Cleaved into: Neuropeptide Y (Neuropeptide tyrosine) (NPY); C-flanking peptide of NPY (CPON)]
INS	P01308	Insulin [Cleaved into: Insulin B chain; Insulin A chain]
GAST	P01350	Gastrin [Cleaved into: Gastrin-71 (Gastrin component I); Gastrin-52 (G52); Big gastrin (Gastrin component II) (Gastrin-34) (G34); Gastrin (Gastrin component III) (Gastrin-17) (G17); Gastrin-14 (G14); Gastrin-6 (G6)]
TNF	P01375	Tumor necrosis factor
IFNG	P01579	Interferon gamma (IFN-gamma) (Immune interferon)
IL1A	P01583	Interleukin-1 alpha (IL-1 alpha) (Hematopoietin-1)
IL1B	P01584	Interleukin-1 beta (IL-1 beta) (Catabolin)
EPO	P01588	Erythropoietin (Epoetin)
PIGR	P01833	Polymeric immunoglobulin receptor (PIgR) (Poly-Ig receptor) (Hepatocellular carcinoma-associated protein TB6) [Cleaved into: Secretory component]
APOA1	P02647	Apolipoprotein A-I (Apo-AI) (ApoA-I) (Apolipoprotein A1) [Cleaved into: Proapolipoprotein A-I (ProapoA-I); Truncated apolipoprotein A-I (Apolipoprotein A-I(1-242))]
APOE	P02649	Apolipoprotein E (Apo-E)
CRP	P02741	C-reactive protein [Cleaved into: C-reactive protein(1-205)]
ESR1	P03372	Estrogen receptor (ER) (ER-alpha) (Estradiol receptor) (Nuclear receptor subfamily 3 group A member 1)
MMP1	P03956	Interstitial collagenase (EC 3.4.24.7) (Fibroblast collagenase) (Matrix metalloproteinase-1) (MMP-1) [Cleaved into: 22 kDa interstitial collagenase; 27 kDa interstitial collagenase]
SLPI	P03973	Antileukoproteinase (ALP) (BLPI) (HUSI-1) (Mucus proteinase inhibitor) (MPI) (Protease inhibitor WAP4) (Secretory leukocyte protease inhibitor) (Seminal proteinase inhibitor) (WAP four-disulfide core domain protein 4)
ALDOA	P04075	Fructose-bisphosphate aldolase A (EC 4.1.2.13) (Lung cancer antigen NY-LU-1) (Muscle-type aldolase)
APOB	P04114	Apolipoprotein B-100 (Apo B-100) [Cleaved into: Apolipoprotein B-48 (Apo B-48)]
LCAT	P04180	Phosphatidylcholine-sterol acyltransferase (EC 2.3.1.43) (Lecithin-cholesterol acyltransferase) (Phospholipid-cholesterol acyltransferase)
VWF	P04275	von Willebrand factor (vWF) [Cleaved into: von Willebrand antigen 2 (von Willebrand antigen II)]
TP53	P04637	Cellular tumor antigen p53
MT1A	P04731	Metallothionein-1A (MT-1A) (Metallothionein-IA) (MT-IA)
HSPB1	P04792	Heat shock protein beta-1 (HspB1) (28 kDa heat shock protein) (Estrogen-regulated 24 kDa protein) (Heat shock 27 kDa protein) (HSP 27) (Stress-responsive protein 27) (SRP27)
IGF1	P05019	Insulin-like growth factor I (IGF-I) (Mechano growth factor) (MGF) (Somatomedin-C)
IL4	P05112	Interleukin-4 (IL-4) (B-cell stimulatory factor 1) (BSF-1) (Binetrakin) (Lymphocyte stimulatory factor 1) (Pitrakinra)
SLC25A5	P05141	ADP/ATP translocase 2 (ADP,ATP carrier protein 2) (ADP,ATP carrier protein, fibroblast isoform) (Adenine nucleotide translocator 2) (ANT 2) (Solute carrier family 25 member 5) [Cleaved into: ADP/ATP translocase 2, N-terminally processed]
IL6	P05231	Interleukin-6 (IL-6) (B-cell stimulatory factor 2) (BSF-2) (CTL differentiation factor) (CDF) (Hybridoma growth factor) (Interferon beta-2) (IFN-beta-2)
EDN1	P05305	Endothelin-1 (Preproendothelin-1) (PPET1) [Cleaved into: Endothelin-1 (ET-1); Big endothelin-1]
ICAM1	P05362	Intercellular adhesion molecule 1 (ICAM-1) (Major group rhinovirus receptor) (CD antigen CD54)
JUN	P05412	Transcription factor AP-1 (Activator protein 1) (AP1) (Proto-oncogene c-Jun) (V-jun avian sarcoma virus 17 oncogene homolog) (p39)
RB1	P06400	Retinoblastoma-associated protein (p105-Rb) (p110-RB1) (pRb) (Rb) (pp110)
CDK1	P06493	Cyclin-dependent kinase 1 (CDK1) (EC 2.7.11.22) (EC 2.7.11.23) (Cell division control protein 2 homolog) (Cell division protein kinase 1) (p34 protein kinase)
CALCA	P06881	Calcitonin gene-related peptide 1 (Alpha-type CGRP) (Calcitonin gene-related peptide I) (CGRP-I)
TH	P07101	Tyrosine 3-monooxygenase
GPX1	P07203	Glutathione peroxidase 1 (GPx-1) (GSHPx-1) (EC 1.11.1.9) (Cellular glutathione peroxidase)
ADRB2	P07550	Beta-2 adrenergic receptor (Beta-2 adrenoreceptor) (Beta-2 adrenoceptor)
THBS1	P07996	Thrombospondin-1
SP1	P08047	Transcription factor Sp1
ASNS	P08243	Asparagine synthetase [glutamine-hydrolyzing] (EC 6.3.5.4) (Cell cycle control protein TS11) (Glutamine-dependent asparagine synthetase)
MMP2	P08253	72 kDa type IV collagenase (EC 3.4.24.24) (72 kDa gelatinase) (Gelatinase A) (Matrix metalloproteinase-2) (MMP-2) (TBE-1) [Cleaved into: PEX]
MMP3	P08254	Stromelysin-1 (SL-1) (EC 3.4.24.17) (Matrix metalloproteinase-3) (MMP-3) (Transin-1)
CD14	P08571	Monocyte differentiation antigen CD14 (Myeloid cell-specific leucine-rich glycoprotein) (CD antigen CD14) [Cleaved into: Monocyte differentiation antigen CD14, urinary form; Monocyte differentiation antigen CD14, membrane-bound form]
ADRB1	P08588	Beta-1 adrenergic receptor (Beta-1 adrenoreceptor) (Beta-1 adrenoceptor)
VIM	P08670	Vimentin
IL6RA	P08887	Interleukin-6 receptor subunit alpha (IL-6 receptor subunit alpha) (IL-6R subunit alpha) (IL-6R-alpha) (IL-6RA) (IL-6R 1) (Membrane glycoprotein 80) (gp80) (CD antigen CD126)
FGF2	P09038	Fibroblast growth factor 2 (FGF-2) (Basic fibroblast growth factor) (bFGF) (Heparin-binding growth factor 2) (HBGF-2)
GSTA2	P09210	Glutathione S-transferase A2 (EC 2.5.1.18) (GST HA subunit 2) (GST class-alpha member 2) (GST-gamma) (GSTA2-2) (GTH2)
GSTP1	P09211	Glutathione S-transferase P (EC 2.5.1.18) (GST class-pi) (GSTP1-1)
MMP10	P09238	Stromelysin-2 (SL-2) (EC 3.4.24.22) (Matrix metalloproteinase-10) (MMP-10) (Transin-2)
HMGB1	P09429	High mobility group protein B1 (High mobility group protein 1) (HMG-1)
GSTM1	P09488	Glutathione S-transferase Mu 1 (EC 2.5.1.18) (GST HB subunit 4) (GST class-mu 1) (GSTM1-1) (GSTM1a-1a) (GSTM1b-1b) (GTH4)
HMOX1	P09601	Heme oxygenase 1 (HO-1) (EC 1.14.14.18)
PARP1	P09874	Poly [ADP-ribose] polymerase 1 (PARP-1) (EC 2.4.2.30) (ADP-ribosyltransferase diphtheria toxin-like 1) (ARTD1) (DNA ADP-ribosyltransferase PARP1) (EC 2.4.2.-) (NAD(+) ADP-ribosyltransferase 1) (ADPRT 1) (Poly[ADP-ribose] synthase 1) (Protein poly-ADP-ribosyltransferase PARP1) (EC 2.4.2.-)
CCL3	P10147	C-C motif chemokine 3 (G0/G1 switch regulatory protein 19-1) (Macrophage inflammatory protein 1-alpha) (MIP-1-alpha) (PAT 464.1) (SIS-beta) (Small-inducible cytokine A3) (Tonsillar lymphocyte LD78 alpha protein) [Cleaved into: MIP-1-alpha(4-69) (LD78-alpha(4-69))]
BCL2	P10415	Apoptosis regulator Bcl-2
IRF1	P10914	Interferon regulatory factor 1 (IRF-1)
SLC2A1	P11166	Solute carrier family 2, facilitated glucose transporter member 1 (Glucose transporter type 1, erythrocyte/brain) (GLUT-1) (HepG2 glucose transporter)
G6PD	P11413	Glucose-6-phosphate 1-dehydrogenase (G6PD) (EC 1.1.1.49)
VDR	P11473	Vitamin D3 receptor (VDR) (1,25-dihydroxyvitamin D3 receptor) (Nuclear receptor subfamily 1 group I member 1)
CDK4	P11802	Cyclin-dependent kinase 4 (EC 2.7.11.22) (Cell division protein kinase 4) (PSK-J3)
PCNA	P12004	Proliferating cell nuclear antigen (PCNA) (Cyclin)
BMP2	P12643	Bone morphogenetic protein 2 (BMP-2) (Bone morphogenetic protein 2A) (BMP-2A)
ACE	P12821	Angiotensin-converting enzyme (ACE) (EC 3.2.1.-) (EC 3.4.15.1) (Dipeptidyl carboxypeptidase I) (Kininase II) (CD antigen CD143) [Cleaved into: Angiotensin-converting enzyme, soluble form]
MYH7	P12883	Myosin-7 (Myosin heavy chain 7) (Myosin heavy chain slow isoform) (MyHC-slow) (Myosin heavy chain, cardiac muscle beta isoform) (MyHC-beta)
SRC	P12931	Proto-oncogene tyrosine-protein kinase Src (EC 2.7.10.2) (Proto-oncogene c-Src) (pp60c-src) (p60-Src)
CCL2	P13500	C-C motif chemokine 2 (HC11) (Monocyte chemoattractant protein 1) (Monocyte chemotactic and activating factor) (MCAF) (Monocyte chemotactic protein 1) (MCP-1) (Monocyte secretory protein JE) (Small-inducible cytokine A2)
CCL5	P13501	C-C motif chemokine 5 (EoCP) (Eosinophil chemotactic cytokine) (SIS-delta) (Small-inducible cytokine A5) (T cell-specific protein P228) (TCP228) (T-cell-specific protein RANTES) [Cleaved into: RANTES(3-68); RANTES(4-68)]
TF	P13726	Tissue factor (TF) (Coagulation factor III) (Thromboplastin) (CD antigen CD142)
SLC5A1	P13866	Sodium/glucose cotransporter 1 (Na(+)/glucose cotransporter 1) (High affinity sodium-glucose cotransporter) (Solute carrier family 5 member 1)
ADRB3	P13945	Beta-3 adrenergic receptor (Beta-3 adrenoreceptor) (Beta-3 adrenoceptor)
GFAP	P14136	Glial fibrillary acidic protein (GFAP)
HGF	P14210	Hepatocyte growth factor (Hepatopoietin-A) (Scatter factor) (SF) [Cleaved into: Hepatocyte growth factor alpha chain; Hepatocyte growth factor beta chain]
NCF1	P14598	Neutrophil cytosol factor 1 (NCF-1) (47 kDa autosomal chronic granulomatous disease protein) (47 kDa neutrophil oxidase factor) (NCF-47K) (Neutrophil NADPH oxidase factor 1) (Nox organizer 2) (Nox-organizing protein 2) (SH3 and PX domain-containing protein 1A) (p47-phox)
CCNB1	P14635	G2/mitotic-specific cyclin-B1
SLC2A4	P14672	Solute carrier family 2, facilitated glucose transporter member 4 (Glucose transporter type 4, insulin-responsive) (GLUT-4)
MMP9	P14780	Matrix metalloproteinase-9 (MMP-9) (EC 3.4.24.35) (92 kDa gelatinase) (92 kDa type IV collagenase) (Gelatinase B) (GELB) [Cleaved into: 67 kDa matrix metalloproteinase-9; 82 kDa matrix metalloproteinase-9]
IL2RB	P14784	Interleukin-2 receptor subunit beta (IL-2 receptor subunit beta) (IL-2R subunit beta) (IL-2RB) (High affinity IL-2 receptor subunit beta) (Interleukin-15 receptor subunit beta) (p70-75) (p75) (CD antigen CD122)
LIF	P15018	Leukemia inhibitory factor (LIF) (Differentiation-stimulating factor) (D factor) (Melanoma-derived LPL inhibitor) (MLPLI) (Emfilermin)
FABP4	P15090	Fatty acid-binding protein, adipocyte (Adipocyte lipid-binding protein) (ALBP) (Adipocyte-type fatty acid-binding protein) (A-FABP) (AFABP) (Fatty acid-binding protein 4)
PVR	P15151	Poliovirus receptor (Nectin-like protein 5) (NECL-5) (CD antigen CD155)
FOSL1	P15407	Fos-related antigen 1 (FRA-1)
AREG	P15514	Amphiregulin (AR) (Colorectum cell-derived growth factor) (CRDGF)
NQO1	P15559	NAD(P)H dehydrogenase [quinone] 1 (EC 1.6.5.2) (Azoreductase) (DT-diaphorase) (DTD) (Menadione reductase) (NAD(P)H:quinone oxidoreductase 1) (Phylloquinone reductase) (Quinone reductase 1) (QR1)
VEGFA	P15692	Vascular endothelial growth factor A (VEGF-A) (Vascular permeability factor) (VPF)
TIMP2	P16035	Metalloproteinase inhibitor 2 (CSC-21K) (Tissue inhibitor of metalloproteinases 2) (TIMP-2)
CD44	P16070	CD44 antigen (CDw44) (Epican) (Extracellular matrix receptor III) (ECMR-III) (GP90 lymphocyte homing/adhesion receptor) (HUTCH-I) (Heparan sulfate proteoglycan) (Hermes antigen) (Hyaluronate receptor) (Phagocytic glycoprotein 1) (PGP-1) (Phagocytic glycoprotein I) (PGP-I) (CD antigen CD44)
CREB1	P16220	Cyclic AMP-responsive element-binding protein 1 (CREB-1) (cAMP-responsive element-binding protein 1)
UGT2B7	P16662	UDP-glucuronosyltransferase 2B7, UDPGT 2B7, EC 2.4.1.17
CD36	P16671	Platelet glycoprotein 4 (Fatty acid translocase) (FAT) (Glycoprotein IIIb) (GPIIIB) (Leukocyte differentiation antigen CD36) (PAS IV) (PAS-4) (Platelet collagen receptor) (Platelet glycoprotein IV) (GPIV) (Thrombospondin receptor) (CD antigen CD36)
IL7R	P16871	Interleukin-7 receptor subunit alpha (IL-7 receptor subunit alpha) (IL-7R subunit alpha) (IL-7R-alpha) (IL-7RA) (CDw127) (CD antigen CD127)
JUNB	P17275	Transcription factor jun-B
CEBPB	P17676	CCAAT/enhancer-binding protein beta (C/EBP beta) (Liver activator protein) (LAP) (Liver-enriched inhibitory protein) (LIP) (Nuclear factor NF-IL6) (Transcription factor 5) (TCF-5)
XBP1	P17861	X-box-binding protein 1 (XBP-1) (Tax-responsive element-binding protein 5) (TREB-5) [Cleaved into: X-box-binding protein 1, cytoplasmic form; X-box-binding protein 1, luminal form]
EGR1	P18146	Early growth response protein 1 (EGR-1) (AT225) (Nerve growth factor-induced protein A) (NGFI-A) (Transcription factor ETR103) (Transcription factor Zif268) (Zinc finger protein 225) (Zinc finger protein Krox-24)
VCL	P18206	Vinculin
GPX2	P18283	Glutathione peroxidase 2 (GPx-2) (GSHPx-2) (EC 1.11.1.9) (Gastrointestinal glutathione peroxidase) (Glutathione peroxidase-gastrointestinal) (GPx-GI) (GSHPx-GI) (Glutathione peroxidase-related protein 2) (GPRP-2)
ATF3	P18847	Cyclic AMP-dependent transcription factor ATF-3 (cAMP-dependent transcription factor ATF-3) (Activating transcription factor 3)
VCAM1	P19320	Vascular cell adhesion protein 1 (V-CAM 1) (VCAM-1) (INCAM-100) (CD antigen CD106)
TNFRSF1A	P19438	Tumor necrosis factor receptor superfamily member 1A
NFKB1	P19838	Nuclear factor NF-kappa-B p105 subunit (DNA-binding factor KBF1) (EBP-1) (Nuclear factor of kappa light polypeptide gene enhancer in B-cells 1) [Cleaved into: Nuclear factor NF-kappa-B p50 subunit]
CXCL2	P19875	C-X-C motif chemokine 2 (Growth-regulated protein beta) (Gro-beta) (Macrophage inflammatory protein 2-alpha) (MIP2-alpha) [Cleaved into: GRO-beta(5-73) (GRO-beta-T) (Hematopoietic synergistic factor) (HSF) (SB-251353)]
NCF2	P19878	Neutrophil cytosol factor 2 (NCF-2) (67 kDa neutrophil oxidase factor) (NADPH oxidase activator 2) (Neutrophil NADPH oxidase factor 2) (p67-phox)
CCNA2	P20248	Cyclin-A2 (Cyclin-A) (Cyclin A)
MX1	P20591	Interferon-induced GTP-binding protein Mx1 (Interferon-induced protein p78) (IFI-78K) (Interferon-regulated resistance GTP-binding protein MxA) (Myxoma resistance protein 1) (Myxovirus resistance protein 1) [Cleaved into: Interferon-induced GTP-binding protein Mx1, N-terminally processed]
COX5A	P20674	Cytochrome c oxidase subunit 5A, mitochondrial (Cytochrome c oxidase polypeptide Va)
IL11	P20809	Interleukin-11 (IL-11) (Adipogenesis inhibitory factor) (AGIF) (Oprelvekin)
HNF1A	P20823	Hepatocyte nuclear factor 1-alpha (HNF-1-alpha) (HNF-1A) (Liver-specific transcription factor LF-B1) (LFB1) (Transcription factor 1) (TCF-1)
RYR1	P21817	Ryanodine receptor 1 (RYR-1) (RyR1) (Skeletal muscle calcium release channel) (Skeletal muscle ryanodine receptor) (Skeletal muscle-type ryanodine receptor) (Type 1 ryanodine receptor)
SDHB	P21912	Succinate dehydrogenase [ubiquinone] iron-sulfur subunit, mitochondrial (EC 1.3.5.1) (Iron-sulfur subunit of complex II) (Ip)
IL10	P22301	Interleukin-10 (IL-10) (Cytokine synthesis inhibitory factor) (CSIF)
UGT1A1	P22309	UDP-glucuronosyltransferase 1-1
FGFR4	P22455	Fibroblast growth factor receptor 4 (FGFR-4) (EC 2.7.10.1) (CD antigen CD334)
XPA	P23025	DNA repair protein complementing XP-A cells (Xeroderma pigmentosum group A-complementing protein)
BDNF	P23560	Brain-derived neurotrophic factor (BDNF) (Abrineurin) [Cleaved into: BDNF precursor form (ProBDNF)]
CPT2	P23786	Carnitine O-palmitoyltransferase 2, mitochondrial (EC 2.3.1.21) (Carnitine palmitoyltransferase II) (CPT II)
FCAR	P24071	Immunoglobulin alpha Fc receptor (IgA Fc receptor) (CD antigen CD89)
CCND1	P24385	G1/S-specific cyclin-D1 (B-cell lymphoma 1 protein) (BCL-1) (BCL-1 oncogene) (PRAD1 oncogene)
EDNRB	P24530	Endothelin receptor type B (ET-B) (ET-BR) (Endothelin receptor non-selective type)
CCNE1	P24864	G1/S-specific cyclin-E1
CDK2	P24941	Cyclin-dependent kinase 2 (EC 2.7.11.22) (Cell division protein kinase 2) (p33 protein kinase)
CXCR2	P25025	C-X-C chemokine receptor type 2 (CXC-R2) (CXCR-2) (CDw128b) (GRO/MGSA receptor) (High affinity interleukin-8 receptor B) (IL-8R B) (IL-8 receptor type 2) (CD antigen CD182)
FPR2	P25090	N-formyl peptide receptor 2 (FMLP-related receptor I) (FMLP-R-I) (Formyl peptide receptor-like 1) (HM63) (Lipoxin A4 receptor) (LXA4 receptor) (RFP)
EDNRA	P25101	Endothelin-1 receptor (Endothelin receptor type A) (ET-A) (ETA-R) (hET-AR)
UCP1	P25874	Mitochondrial brown fat uncoupling protein 1 (UCP 1) (Solute carrier family 25 member 7) (Thermogenin)
CD40	P25942	Tumor necrosis factor receptor superfamily member 5 (B-cell surface antigen CD40) (Bp50) (CD40L receptor) (CDw40) (CD antigen CD40)
DNMT1	P26358	DNA (cytosine-5)-methyltransferase 1 (Dnmt1) (EC 2.1.1.37) (CXXC-type zinc finger protein 9) (DNA methyltransferase HsaI) (DNA MTase HsaI) (M.HsaI) (MCMT)
PAX6	P26367	Paired box protein Pax-6 (Aniridia type II protein) (Oculorhombin)
PON1	P27169	Serum paraoxonase/arylesterase 1 (PON 1) (EC 3.1.1.2) (EC 3.1.1.81) (EC 3.1.8.1) (Aromatic esterase 1) (A-esterase 1) (K-45) (Serum aryldialkylphosphatase 1)
CALR	P27797	Calreticulin (CRP55) (Calregulin) (Endoplasmic reticulum resident protein 60) (ERp60) (HACBP) (grp60)
IL1R2	P27930	Interleukin-1 receptor type 2 (IL-1R-2) (IL-1RT-2) (IL-1RT2) (CD121 antigen-like family member B) (CDw121b) (IL-1 type II receptor) (Interleukin-1 receptor beta) (IL-1R-beta) (Interleukin-1 receptor type II) (CD antigen CD121b) [Cleaved into: Interleukin-1 receptor type 2, membrane form (mIL-1R2) (mIL-1RII); Interleukin-1 receptor type 2, soluble form (sIL-1R2) (sIL-1RII)]
ERCC5	P28715	DNA repair protein complementing XP-G cells (EC 3.1.-.-) (DNA excision repair protein ERCC-5) (Xeroderma pigmentosum group G-complementing protein)
CCN2	P29279	CCN family member 2 (Cellular communication network factor 2) (Connective tissue growth factor) (Hypertrophic chondrocyte-specific protein 24) (Insulin-like growth factor-binding protein 8) (IBP-8) (IGF-binding protein 8) (IGFBP-8)
EPHA2	P29317	Ephrin type-A receptor 2 (EC 2.7.10.1) (Epithelial cell kinase) (Tyrosine-protein kinase receptor ECK)
IL12A	P29459	Interleukin-12 subunit alpha (IL-12A) (Cytotoxic lymphocyte maturation factor 35 kDa subunit) (CLMF p35) (IL-12 subunit p35) (NK cell stimulatory factor chain 1) (NKSF1)
IL12B	P29460	Interleukin-12 subunit beta (IL-12B) (Cytotoxic lymphocyte maturation factor 40 kDa subunit) (CLMF p40) (IL-12 subunit p40) (NK cell stimulatory factor chain 2) (NKSF2)
CASP1	P29466	Caspase-1 (CASP-1) (EC 3.4.22.36) (Interleukin-1 beta convertase) (IL-1BC) (Interleukin-1 beta-converting enzyme) (ICE) (IL-1 beta-converting enzyme) (p45) [Cleaved into: Caspase-1 subunit p20; Caspase-1 subunit p10]
NOS3	P29474	Nitric oxide synthase, endothelial (EC 1.14.13.39) (Constitutive NOS) (cNOS) (EC-NOS) (Endothelial NOS) (eNOS) (NOS type III) (NOSIII)
NOS1	P29475	Nitric oxide synthase, brain (EC 1.14.13.39) (Constitutive NOS) (NC-NOS) (NOS type I) (Neuronal NOS) (N-NOS) (nNOS) (Peptidyl-cysteine S-nitrosylase NOS1) (bNOS)
ERP29	P30040	Endoplasmic reticulum resident protein 29 (ERp29) (Endoplasmic reticulum resident protein 28) (ERp28) (Endoplasmic reticulum resident protein 31) (ERp31)
PRDX6	P30041	Peroxiredoxin-6 (EC 1.11.1.15) (1-Cys peroxiredoxin) (1-Cys PRX) (24 kDa protein) (Acidic calcium-independent phospholipase A2) (aiPLA2) (EC 3.1.1.4) (Antioxidant protein 2) (Liver 2D page spot 40) (Non-selenium glutathione peroxidase) (NSGPx) (Red blood cells page spot 12)
PDIA3	P30101	Protein disulfide-isomerase A3 (EC 5.3.4.1) (58 kDa glucose-regulated protein) (58 kDa microsomal protein) (p58) (Disulfide isomerase ER-60) (Endoplasmic reticulum resident protein 57) (ER protein 57) (ERp57) (Endoplasmic reticulum resident protein 60) (ER protein 60) (ERp60)
CCND3	P30281	G1/S-specific cyclin-D3
AGTR1	P30556	Type-1 angiotensin II receptor (AT1AR) (AT1BR) (Angiotensin II type-1 receptor) (AT1)
GSTT1	P30711	Glutathione S-transferase theta-1 (EC 2.5.1.18) (GST class-theta-1) (Glutathione transferase T1-1)
AKT1	P31749	RAC-alpha serine/threonine-protein kinase (EC 2.7.11.1) (Protein kinase B) (PKB) (Protein kinase B alpha) (PKB alpha) (Proto-oncogene c-Akt) (RAC-PK-alpha)
GRK4	P32298	G protein-coupled receptor kinase 4 (EC 2.7.11.16) (G protein-coupled receptor kinase GRK4) (ITI1)
SLC8A1	P32418	Sodium/calcium exchanger 1 (Na(+)/Ca(2+)-exchange protein 1) (Solute carrier family 8 member 1)
CD68	P34810	Macrosialin (Gp110) (CD antigen CD68)
IL13	P35225	Interleukin-13 (IL-13)
NOS2	P35228	Nitric oxide synthase, inducible (EC 1.14.13.39) (Hepatocyte NOS) (HEP-NOS) (Inducible NO synthase) (Inducible NOS) (iNOS) (NOS type II) (Peptidyl-cysteine S-nitrosylase NOS2)
PTI	P35237	Serpin B6 (Cytoplasmic antiproteinase) (CAP) (Peptidase inhibitor 6) (PI-6) (Placental thrombin inhibitor)
RFC1	P35251	Replication factor C subunit 1 (Activator 1 140 kDa subunit) (A1 140 kDa subunit) (Activator 1 large subunit) (Activator 1 subunit 1) (DNA-binding protein PO-GA) (Replication factor C 140 kDa subunit) (RF-C 140 kDa subunit) (RFC140) (Replication factor C large subunit)
IRS1	P35568	Insulin receptor substrate 1 (IRS-1)
DDIT3	P35638	DNA damage-inducible transcript 3 protein (DDIT-3) (C/EBP zeta) (C/EBP-homologous protein) (CHOP) (C/EBP-homologous protein 10) (CHOP-10) (CCAAT/enhancer-binding protein homologous protein) (Growth arrest and DNA damage-inducible protein GADD153)
AHR	P35869	Aryl hydrocarbon receptor (Ah receptor) (AhR) (Class E basic helix-loop-helix protein 76) (bHLHe76)
TGFBR2	P37173	TGF-beta receptor type-2
PPARG	P37231	Peroxisome proliferator-activated receptor gamma (PPAR-gamma) (Nuclear receptor subfamily 1 group C member 3)
MMP12	P39900	Macrophage metalloelastase (MME) (EC 3.4.24.65) (Macrophage elastase) (ME) (hME) (Matrix metalloproteinase-12) (MMP-12)
STAT3	P40763	Signal transducer and activator of transcription 3 (Acute-phase response factor)
LEP	P41159	Leptin (Obese protein) (Obesity factor)
CD86	P42081	T-lymphocyte activation antigen CD86 (Activation B7-2 antigen) (B70) (BU63) (CTLA-4 counter-receptor B7.2) (FUN-1) (CD antigen CD86)
STAT1	P42224	Signal transducer and activator of transcription 1-alpha/beta (Transcription factor ISGF-3 components p91/p84)
MTOR	P42345	Serine/threonine-protein kinase mTOR (EC 2.7.11.1) (FK506-binding protein 12-rapamycin complex-associated protein 1) (FKBP12-rapamycin complex-associated protein) (Mammalian target of rapamycin) (mTOR) (Mechanistic target of rapamycin) (Rapamycin and FKBP12 target 1) (Rapamycin target protein 1)
CASP3	P42574	Caspase-3 (CASP-3) (EC 3.4.22.56) (Apopain) (Cysteine protease CPP32) (CPP-32) (Protein Yama) (SREBP cleavage activity 1) (SCA-1) [Cleaved into: Caspase-3 subunit p17; Caspase-3 subunit p12]
CXCL5	P42830	C-X-C motif chemokine 5 (ENA-78(1-78)) (Epithelial-derived neutrophil-activating protein 78) (Neutrophil-activating peptide ENA-78) (Small-inducible cytokine B5) [Cleaved into: ENA-78(8-78); ENA-78(9-78)]
MMP13	P45452	Collagenase 3 (EC 3.4.24.-) (Matrix metalloproteinase-13) (MMP-13)
USP5	P45974	Ubiquitin carboxyl-terminal hydrolase 5, EC 3.4.19.12
P2RY1	P47900	P2Y purinoceptor 1 (P2Y1) (ADP receptor) (Purinergic receptor)
XDH	P47989	Xanthine dehydrogenase/oxidase [Includes: Xanthine dehydrogenase (XD) (EC 1.17.1.4); Xanthine oxidase (XO) (EC 1.17.3.2) (Xanthine oxidoreductase) (XOR)]
LEPR	P48357	Leptin receptor (LEP-R) (HuB219) (OB receptor) (OB-R) (CD antigen CD295)
CD151	P48509	CD151 antigen (GP27) (Membrane glycoprotein SFA-1) (Platelet-endothelial tetraspan antigen 3) (PETA-3) (Tetraspanin-24) (Tspan-24) (CD antigen CD151)
FAS	P49327	Fatty acid synthase (EC 2.3.1.85) [Includes: [Acyl-carrier-protein] S-acetyltransferase (EC 2.3.1.38); [Acyl-carrier-protein] S-malonyltransferase (EC 2.3.1.39); 3-oxoacyl-[acyl-carrier-protein] synthase (EC 2.3.1.41); 3-oxoacyl-[acyl-carrier-protein] reductase (EC 1.1.1.100); 3-hydroxyacyl-[acyl-carrier-protein] dehydratase (EC 4.2.1.59); Enoyl-[acyl-carrier-protein] reductase (EC 1.3.1.39); Ole…
STAR	P49675	Steroidogenic acute regulatory protein, mitochondrial (StAR) (START domain-containing protein 1) (StARD1)
CXCR3	P49682	C-X-C chemokine receptor type 3 (CXC-R3) (CXCR-3) (CKR-L2) (G protein-coupled receptor 9) (Interferon-inducible protein 10 receptor) (IP-10 receptor) (CD antigen CD183)
CEBPA	P49715	CCAAT/enhancer-binding protein alpha (C/EBP alpha)
RGS4	P49798	Regulator of G-protein signaling 4 (RGP4) (RGS4)
RGS7	P49802	Regulator of G-protein signaling 7 (RGS7)
GSK3B	P49841	Glycogen synthase kinase-3 beta (GSK-3 beta) (EC 2.7.11.26) (Serine/threonine-protein kinase GSK3B) (EC 2.7.11.1)
SELP	P49908	Selenoprotein P (SeP)
CPT1A	P50416	Carnitine O-palmitoyltransferase 1, liver isoform (CPT1-L) (EC 2.3.1.21) (Carnitine O-palmitoyltransferase I, liver isoform) (CPT I) (CPTI-L) (Carnitine palmitoyltransferase 1A)
GATM	P50440	Glycine amidinotransferase, mitochondrial (EC 2.1.4.1) (L-arginine:glycine amidinotransferase) (Transamidinase)
[truncated: 391 more rows]

## Sheet: Table S3
Table S3. Differentially Expressed Genes (DEGs) in GSE71226
[truncated: 674 more rows]

[truncated: 2 more sheets: Table S4, Table S5]
